# Supplementary material for: Woody flora of the Prof. Dr. Karl Arens Reserve, Corumbataí, São Paulo, Brazil
Source: Biodivers Data J. 2025 Feb 3;13:e142217. doi: 10.3897/BDJ.13.e142217 (PMC11811714; doi:10.3897/BDJ.13.e142217)
Supplement: XML Treatment for Liliopsida and Magnoliopsida [file BDJ.13.e142217-treatment1.xml]

<!DOCTYPE tp:taxon-treatment
  PUBLIC "-//TaxonX//DTD Taxonomic Treatment Publishing DTD v0 20100105//EN" "tax-treatment-NSO.dtd">
<tp:taxon-treatment xmlns:tp="http://www.plazi.org/taxpub"><tp:treatment-meta><mixed-citation publication-type="journal"><person-group><name><surname>Santos</surname><given-names>Lilian Silva</given-names></name><name><surname>de Moraes</surname><given-names>Pedro Luís Rodrigues</given-names></name></person-group><article-title>Woody flora of the Prof. Dr. Karl Arens Reserve, Corumbataí, São Paulo, Brazil</article-title><source>Biodivers Data J</source><day>03</day><month>02</month><year>2025</year><volume>13</volume><pub-id pub-id-type="doi">10.3897/BDJ.13.e142217</pub-id></mixed-citation></tp:treatment-meta><tp:nomenclature><tp:taxon-name>
              <object-id xmlns:xlink="http://www.w3.org/1999/xlink" content-type="arpha" xlink:type="simple">866BC759-A559-5942-AEBB-4C2C995CDADF</object-id>
              <tp:taxon-name-part taxon-name-part-type="class">Liliopsida and Magnoliopsida</tp:taxon-name-part>
            </tp:taxon-name></tp:nomenclature><tp:treatment-sec sec-type="Notes"><title>Notes</title><p>The list of taxa recorded in this study is presented in Table <xref ref-type="table" rid="T12042243">1</xref>. Details of the examined material from the Dr. Karl Arens Reserve, Corumbataí (SP), are provided in Supplementary Material (Suppl. material <xref ref-type="supplementary-material" rid="S12060613">1</xref>).</p></tp:treatment-sec><tp:treatment-sec><!--Section generated to contain objects referenced in tp:taxon-treatment.--><table-wrap id="T12042243" position="float" orientation="portrait"><label>Table 1.</label><caption><p>Checklist of the taxa from the Prof. Dr. Karl Arens Reserve; specimens obtained from the HRCB collection and field floristic survey in 2019, 2020, 2021 and 2023. Number of vouchers in brackets. Taxa organised, based on APG IV.</p></caption><table rules="all" border="0"><tbody><tr><td rowspan="1" colspan="3">
              <bold>Checklist of the taxa from the Prof. Dr. Karl Arens Reserve</bold>
            </td></tr><tr><td rowspan="1" colspan="1">
              <bold>PHYLUM &gt; CLASS &gt; ORDER &gt; Family &gt; Species</bold>
            </td><td rowspan="1" colspan="1">
              <bold>HRCB</bold>
            </td><td rowspan="1" colspan="1">
              <bold>SURVEY</bold>
            </td></tr><tr><td rowspan="1" colspan="1">
              <bold>
                <tp:taxon-name><tp:taxon-name-part taxon-name-part-type="phylum">TRACHEOPHYTA</tp:taxon-name-part></tp:taxon-name>
              </bold>
            </td><td rowspan="1" colspan="1"/><td rowspan="1" colspan="1"/></tr><tr><td rowspan="1" colspan="1">
              <bold>
                <tp:taxon-name><tp:taxon-name-part taxon-name-part-type="class">MAGNOLIOPSIDA</tp:taxon-name-part></tp:taxon-name>
              </bold>
            </td><td rowspan="1" colspan="1"/><td rowspan="1" colspan="1"/></tr><tr><td rowspan="1" colspan="1">
              <bold>
                <tp:taxon-name><tp:taxon-name-part taxon-name-part-type="order">LAURALES</tp:taxon-name-part></tp:taxon-name>
              </bold>
            </td><td rowspan="1" colspan="1"/><td rowspan="1" colspan="1"/></tr><tr><td rowspan="1" colspan="1">
              <bold>
                <tp:taxon-name><tp:taxon-name-part taxon-name-part-type="family">Lauraceae</tp:taxon-name-part></tp:taxon-name>
              </bold>
            </td><td rowspan="1" colspan="1"/><td rowspan="1" colspan="1"/></tr><tr><td rowspan="1" colspan="1"><italic><tp:taxon-name><tp:taxon-name-part taxon-name-part-type="genus" reg="Ocotea">Ocotea</tp:taxon-name-part><tp:taxon-name-part taxon-name-part-type="species" reg="corymbosa">corymbosa</tp:taxon-name-part></tp:taxon-name></italic> (Meisn.) Mez</td><td rowspan="1" colspan="1">(1)</td><td rowspan="1" colspan="1">(6)</td></tr><tr><td rowspan="1" colspan="1"><italic><tp:taxon-name><tp:taxon-name-part taxon-name-part-type="genus" reg="Ocotea">Ocotea</tp:taxon-name-part><tp:taxon-name-part taxon-name-part-type="species" reg="pulchella">pulchella</tp:taxon-name-part></tp:taxon-name></italic> (Nees &amp; Mart.) Mez</td><td rowspan="1" colspan="1">(8)</td><td rowspan="1" colspan="1">(8)</td></tr><tr><td rowspan="1" colspan="1"><italic><tp:taxon-name><tp:taxon-name-part taxon-name-part-type="genus" reg="Persea">Persea</tp:taxon-name-part><tp:taxon-name-part taxon-name-part-type="species" reg="willdenovii">willdenovii</tp:taxon-name-part></tp:taxon-name></italic> Kosterm.</td><td rowspan="1" colspan="1">(3)</td><td rowspan="1" colspan="1"/></tr><tr><td rowspan="1" colspan="1">
              <bold>
                <tp:taxon-name><tp:taxon-name-part taxon-name-part-type="family">Siparunaceae</tp:taxon-name-part></tp:taxon-name>
              </bold>
            </td><td rowspan="1" colspan="1"/><td rowspan="1" colspan="1"/></tr><tr><td rowspan="1" colspan="1"><italic><tp:taxon-name><tp:taxon-name-part taxon-name-part-type="genus" reg="Siparuna">Siparuna</tp:taxon-name-part><tp:taxon-name-part taxon-name-part-type="species" reg="guianensis">guianensis</tp:taxon-name-part></tp:taxon-name></italic> Aubl.</td><td rowspan="1" colspan="1">(4)</td><td rowspan="1" colspan="1">(3)</td></tr><tr><td rowspan="1" colspan="1">
              <bold>
                <tp:taxon-name><tp:taxon-name-part taxon-name-part-type="order">MAGNOLIALES</tp:taxon-name-part></tp:taxon-name>
              </bold>
            </td><td rowspan="1" colspan="1"/><td rowspan="1" colspan="1"/></tr><tr><td rowspan="1" colspan="1">
              <bold>
                <tp:taxon-name><tp:taxon-name-part taxon-name-part-type="family">Annonaceae</tp:taxon-name-part></tp:taxon-name>
              </bold>
            </td><td rowspan="1" colspan="1"/><td rowspan="1" colspan="1"/></tr><tr><td rowspan="1" colspan="1"><italic><tp:taxon-name><tp:taxon-name-part taxon-name-part-type="genus" reg="Annona">Annona</tp:taxon-name-part><tp:taxon-name-part taxon-name-part-type="species" reg="coriacea">coriacea</tp:taxon-name-part></tp:taxon-name></italic> Mart.</td><td rowspan="1" colspan="1"/><td rowspan="1" colspan="1">(7)</td></tr><tr><td rowspan="1" colspan="1"><italic><tp:taxon-name><tp:taxon-name-part taxon-name-part-type="genus" reg="Duguetia">Duguetia</tp:taxon-name-part><tp:taxon-name-part taxon-name-part-type="species" reg="furfuracea">furfuracea</tp:taxon-name-part></tp:taxon-name></italic> (A.St.-Hil.) Saff.</td><td rowspan="1" colspan="1"/><td rowspan="1" colspan="1">(3)</td></tr><tr><td rowspan="1" colspan="1"><italic><tp:taxon-name><tp:taxon-name-part taxon-name-part-type="genus" reg="Guatteria">Guatteria</tp:taxon-name-part><tp:taxon-name-part taxon-name-part-type="species" reg="australis">australis</tp:taxon-name-part></tp:taxon-name></italic> A.St.-Hil.</td><td rowspan="1" colspan="1"/><td rowspan="1" colspan="1">(4)</td></tr><tr><td rowspan="1" colspan="1"><italic><tp:taxon-name><tp:taxon-name-part taxon-name-part-type="genus" reg="Xylopia">Xylopia</tp:taxon-name-part><tp:taxon-name-part taxon-name-part-type="species" reg="aromatica">aromatica</tp:taxon-name-part></tp:taxon-name></italic> (Lam.) Mart.</td><td rowspan="1" colspan="1">(3)</td><td rowspan="1" colspan="1">(4)</td></tr><tr><td rowspan="1" colspan="1">
              <bold>
                <tp:taxon-name><tp:taxon-name-part taxon-name-part-type="family">Myristicaceae</tp:taxon-name-part></tp:taxon-name>
              </bold>
            </td><td rowspan="1" colspan="1"/><td rowspan="1" colspan="1"/></tr><tr><td rowspan="1" colspan="1"><italic><tp:taxon-name><tp:taxon-name-part taxon-name-part-type="genus" reg="Virola">Virola</tp:taxon-name-part><tp:taxon-name-part taxon-name-part-type="species" reg="sebifera">sebifera</tp:taxon-name-part></tp:taxon-name></italic> Aubl.</td><td rowspan="1" colspan="1">(8)</td><td rowspan="1" colspan="1">(5)</td></tr><tr><td rowspan="1" colspan="1">
              <bold>
                <tp:taxon-name><tp:taxon-name-part taxon-name-part-type="class">LILIOPSIDA</tp:taxon-name-part></tp:taxon-name>
              </bold>
            </td><td rowspan="1" colspan="1"/><td rowspan="1" colspan="1"/></tr><tr><td rowspan="1" colspan="1">
              <bold>
                <tp:taxon-name><tp:taxon-name-part taxon-name-part-type="order">ARECALES</tp:taxon-name-part></tp:taxon-name>
              </bold>
            </td><td rowspan="1" colspan="1"/><td rowspan="1" colspan="1"/></tr><tr><td rowspan="1" colspan="1">
              <bold>
                <tp:taxon-name><tp:taxon-name-part taxon-name-part-type="family">Arecaceae</tp:taxon-name-part></tp:taxon-name>
              </bold>
            </td><td rowspan="1" colspan="1"/><td rowspan="1" colspan="1"/></tr><tr><td rowspan="1" colspan="1"><italic><tp:taxon-name><tp:taxon-name-part taxon-name-part-type="genus" reg="Syagrus">Syagrus</tp:taxon-name-part><tp:taxon-name-part taxon-name-part-type="species" reg="flexuosa">flexuosa</tp:taxon-name-part></tp:taxon-name></italic> (Mart.) Becc.</td><td rowspan="1" colspan="1"/><td rowspan="1" colspan="1">(1)</td></tr><tr><td rowspan="1" colspan="1">
              <bold>
                <tp:taxon-name><tp:taxon-name-part taxon-name-part-type="class">MAGNOLIOPSIDA</tp:taxon-name-part></tp:taxon-name>
              </bold>
            </td><td rowspan="1" colspan="1"/><td rowspan="1" colspan="1"/></tr><tr><td rowspan="1" colspan="1">
              <bold>
                <tp:taxon-name><tp:taxon-name-part taxon-name-part-type="order">PROTEALES</tp:taxon-name-part></tp:taxon-name>
              </bold>
            </td><td rowspan="1" colspan="1"/><td rowspan="1" colspan="1"/></tr><tr><td rowspan="1" colspan="1">
              <bold>
                <tp:taxon-name><tp:taxon-name-part taxon-name-part-type="family">Proteaceae</tp:taxon-name-part></tp:taxon-name>
              </bold>
            </td><td rowspan="1" colspan="1"/><td rowspan="1" colspan="1"/></tr><tr><td rowspan="1" colspan="1"><italic><tp:taxon-name><tp:taxon-name-part taxon-name-part-type="genus" reg="Roupala">Roupala</tp:taxon-name-part><tp:taxon-name-part taxon-name-part-type="species" reg="montana">montana</tp:taxon-name-part></tp:taxon-name></italic> Aubl.</td><td rowspan="1" colspan="1">(4)</td><td rowspan="1" colspan="1">(5)</td></tr><tr><td rowspan="1" colspan="1">
              <bold>
                <tp:taxon-name><tp:taxon-name-part taxon-name-part-type="order">DILLENIALES</tp:taxon-name-part></tp:taxon-name>
              </bold>
            </td><td rowspan="1" colspan="1"/><td rowspan="1" colspan="1"/></tr><tr><td rowspan="1" colspan="1">
              <bold>
                <tp:taxon-name><tp:taxon-name-part taxon-name-part-type="family">Dilleniaceae</tp:taxon-name-part></tp:taxon-name>
              </bold>
            </td><td rowspan="1" colspan="1"/><td rowspan="1" colspan="1"/></tr><tr><td rowspan="1" colspan="1"><italic><tp:taxon-name><tp:taxon-name-part taxon-name-part-type="genus" reg="Davilla">Davilla</tp:taxon-name-part><tp:taxon-name-part taxon-name-part-type="species" reg="elliptica">elliptica</tp:taxon-name-part></tp:taxon-name></italic> A.St.-Hil.</td><td rowspan="1" colspan="1">(1)</td><td rowspan="1" colspan="1">(1)</td></tr><tr><td rowspan="1" colspan="1"><italic><tp:taxon-name><tp:taxon-name-part taxon-name-part-type="genus" reg="Davilla">Davilla</tp:taxon-name-part><tp:taxon-name-part taxon-name-part-type="species" reg="rugosa">rugosa</tp:taxon-name-part></tp:taxon-name></italic> Poir.</td><td rowspan="1" colspan="1">(4)</td><td rowspan="1" colspan="1">(2)</td></tr><tr><td rowspan="1" colspan="1">
              <bold>
                <tp:taxon-name><tp:taxon-name-part taxon-name-part-type="order">CELASTRALES</tp:taxon-name-part></tp:taxon-name>
              </bold>
            </td><td rowspan="1" colspan="1"/><td rowspan="1" colspan="1"/></tr><tr><td rowspan="1" colspan="1">
              <bold>
                <tp:taxon-name><tp:taxon-name-part taxon-name-part-type="family">Celastraceae</tp:taxon-name-part></tp:taxon-name>
              </bold>
            </td><td rowspan="1" colspan="1"/><td rowspan="1" colspan="1"/></tr><tr><td rowspan="1" colspan="1"><italic><tp:taxon-name><tp:taxon-name-part taxon-name-part-type="genus" reg="Monteverdia">Monteverdia</tp:taxon-name-part><tp:taxon-name-part taxon-name-part-type="species" reg="evonymoides">evonymoides</tp:taxon-name-part></tp:taxon-name></italic> (Reissek) Biral</td><td rowspan="1" colspan="1">(1)</td><td rowspan="1" colspan="1"/></tr><tr><td rowspan="1" colspan="1"><italic><tp:taxon-name><tp:taxon-name-part taxon-name-part-type="genus" reg="Peritassa">Peritassa</tp:taxon-name-part><tp:taxon-name-part taxon-name-part-type="species" reg="campestres">campestres</tp:taxon-name-part></tp:taxon-name></italic> (Cambess.) A.C.Sm.</td><td rowspan="1" colspan="1">(5)</td><td rowspan="1" colspan="1"/></tr><tr><td rowspan="1" colspan="1"><italic><tp:taxon-name><tp:taxon-name-part taxon-name-part-type="genus" reg="Plenckia">Plenckia</tp:taxon-name-part><tp:taxon-name-part taxon-name-part-type="species" reg="populnea">populnea</tp:taxon-name-part></tp:taxon-name></italic> Reissek</td><td rowspan="1" colspan="1">(1)</td><td rowspan="1" colspan="1">(3)</td></tr><tr><td rowspan="1" colspan="1">
              <bold>
                <tp:taxon-name><tp:taxon-name-part taxon-name-part-type="order">OXALIDALES</tp:taxon-name-part></tp:taxon-name>
              </bold>
            </td><td rowspan="1" colspan="1"/><td rowspan="1" colspan="1"/></tr><tr><td rowspan="1" colspan="1">
              <bold>
                <tp:taxon-name><tp:taxon-name-part taxon-name-part-type="family">Connaraceae</tp:taxon-name-part></tp:taxon-name>
              </bold>
            </td><td rowspan="1" colspan="1"/><td rowspan="1" colspan="1"/></tr><tr><td rowspan="1" colspan="1"><italic><tp:taxon-name><tp:taxon-name-part taxon-name-part-type="genus" reg="Connarus">Connarus</tp:taxon-name-part><tp:taxon-name-part taxon-name-part-type="species" reg="suberosus">suberosus</tp:taxon-name-part></tp:taxon-name></italic> Planch.</td><td rowspan="1" colspan="1">(4)</td><td rowspan="1" colspan="1">(1)</td></tr><tr><td rowspan="1" colspan="1">
              <bold>
                <tp:taxon-name><tp:taxon-name-part taxon-name-part-type="order">MALPIGHIALES</tp:taxon-name-part></tp:taxon-name>
              </bold>
            </td><td rowspan="1" colspan="1"/><td rowspan="1" colspan="1"/></tr><tr><td rowspan="1" colspan="1">
              <bold>
                <tp:taxon-name><tp:taxon-name-part taxon-name-part-type="family">Calophyllaceae</tp:taxon-name-part></tp:taxon-name>
              </bold>
            </td><td rowspan="1" colspan="1"/><td rowspan="1" colspan="1"/></tr><tr><td rowspan="1" colspan="1"><italic><tp:taxon-name><tp:taxon-name-part taxon-name-part-type="genus" reg="Kielmeyera">Kielmeyera</tp:taxon-name-part><tp:taxon-name-part taxon-name-part-type="species" reg="coriacea">coriacea</tp:taxon-name-part></tp:taxon-name></italic> Mart. &amp; Zucc.</td><td rowspan="1" colspan="1">(2)</td><td rowspan="1" colspan="1"/></tr><tr><td rowspan="1" colspan="1">
              <bold>
                <tp:taxon-name><tp:taxon-name-part taxon-name-part-type="family">Caryocaraceae</tp:taxon-name-part></tp:taxon-name>
              </bold>
            </td><td rowspan="1" colspan="1"/><td rowspan="1" colspan="1"/></tr><tr><td rowspan="1" colspan="1"><italic><tp:taxon-name><tp:taxon-name-part taxon-name-part-type="genus" reg="Caryocar">Caryocar</tp:taxon-name-part><tp:taxon-name-part taxon-name-part-type="species" reg="brasiliense">brasiliense</tp:taxon-name-part></tp:taxon-name></italic> Cambess.</td><td rowspan="1" colspan="1">(8)</td><td rowspan="1" colspan="1">(5)</td></tr><tr><td rowspan="1" colspan="1">
              <bold>
                <tp:taxon-name><tp:taxon-name-part taxon-name-part-type="family">Chrysobalanaceae</tp:taxon-name-part></tp:taxon-name>
              </bold>
            </td><td rowspan="1" colspan="1"/><td rowspan="1" colspan="1"/></tr><tr><td rowspan="1" colspan="1"><italic><tp:taxon-name><tp:taxon-name-part taxon-name-part-type="genus" reg="Couepia">Couepia</tp:taxon-name-part><tp:taxon-name-part taxon-name-part-type="species" reg="grandiflora">grandiflora</tp:taxon-name-part></tp:taxon-name></italic> (Mart. &amp; Zucc.) Benth.</td><td rowspan="1" colspan="1">(3)</td><td rowspan="1" colspan="1"/></tr><tr><td rowspan="1" colspan="1"><italic><tp:taxon-name><tp:taxon-name-part taxon-name-part-type="genus" reg="Leptobalanus">Leptobalanus</tp:taxon-name-part><tp:taxon-name-part taxon-name-part-type="species" reg="humilis">humilis</tp:taxon-name-part></tp:taxon-name></italic> (Cham. &amp; Schltdl.) Sothers &amp; Prance</td><td rowspan="1" colspan="1">(1)</td><td rowspan="1" colspan="1"/></tr><tr><td rowspan="1" colspan="1">
              <bold>
                <tp:taxon-name><tp:taxon-name-part taxon-name-part-type="family">Erythroxylaceae</tp:taxon-name-part></tp:taxon-name>
              </bold>
            </td><td rowspan="1" colspan="1"/><td rowspan="1" colspan="1"/></tr><tr><td rowspan="1" colspan="1"><italic><tp:taxon-name><tp:taxon-name-part taxon-name-part-type="genus" reg="Erythroxylum">Erythroxylum</tp:taxon-name-part><tp:taxon-name-part taxon-name-part-type="species" reg="campestre">campestre</tp:taxon-name-part></tp:taxon-name></italic> A.St.-Hil.</td><td rowspan="1" colspan="1">(2)</td><td rowspan="1" colspan="1"/></tr><tr><td rowspan="1" colspan="1"><italic><tp:taxon-name><tp:taxon-name-part taxon-name-part-type="genus" reg="Erythroxylum">Erythroxylum</tp:taxon-name-part><tp:taxon-name-part taxon-name-part-type="species" reg="cuneifolium">cuneifolium</tp:taxon-name-part></tp:taxon-name></italic> (Mart.) O.E.Schulz</td><td rowspan="1" colspan="1">(4)</td><td rowspan="1" colspan="1">(4)</td></tr><tr><td rowspan="1" colspan="1"><italic><tp:taxon-name><tp:taxon-name-part taxon-name-part-type="genus" reg="Erythroxylum">Erythroxylum</tp:taxon-name-part><tp:taxon-name-part taxon-name-part-type="species" reg="daphnites">daphnites</tp:taxon-name-part></tp:taxon-name></italic> Mart.</td><td rowspan="1" colspan="1">(2)</td><td rowspan="1" colspan="1"/></tr><tr><td rowspan="1" colspan="1"><italic><tp:taxon-name><tp:taxon-name-part taxon-name-part-type="genus" reg="Erythroxylum">Erythroxylum</tp:taxon-name-part><tp:taxon-name-part taxon-name-part-type="species" reg="deciduum">deciduum</tp:taxon-name-part></tp:taxon-name></italic> A.St.-Hil.</td><td rowspan="1" colspan="1">(1)</td><td rowspan="1" colspan="1"/></tr><tr><td rowspan="1" colspan="1"><italic><tp:taxon-name><tp:taxon-name-part taxon-name-part-type="genus" reg="Erythroxylum">Erythroxylum</tp:taxon-name-part><tp:taxon-name-part taxon-name-part-type="species" reg="pelleterianum">pelleterianum</tp:taxon-name-part></tp:taxon-name></italic> A.St.-Hil.</td><td rowspan="1" colspan="1">(3)</td><td rowspan="1" colspan="1">(1)</td></tr><tr><td rowspan="1" colspan="1"><italic><tp:taxon-name><tp:taxon-name-part taxon-name-part-type="genus" reg="Erythroxylum">Erythroxylum</tp:taxon-name-part><tp:taxon-name-part taxon-name-part-type="species" reg="suberosum">suberosum</tp:taxon-name-part></tp:taxon-name></italic> A.St.-Hil.</td><td rowspan="1" colspan="1">(5)</td><td rowspan="1" colspan="1"/></tr><tr><td rowspan="1" colspan="1">
              <bold>
                <tp:taxon-name><tp:taxon-name-part taxon-name-part-type="family">Euphorbiaceae</tp:taxon-name-part></tp:taxon-name>
              </bold>
            </td><td rowspan="1" colspan="1"/><td rowspan="1" colspan="1"/></tr><tr><td rowspan="1" colspan="1"><italic><tp:taxon-name><tp:taxon-name-part taxon-name-part-type="genus" reg="Alchornea">Alchornea</tp:taxon-name-part><tp:taxon-name-part taxon-name-part-type="species" reg="glandulosa">glandulosa</tp:taxon-name-part></tp:taxon-name></italic> Poepp. &amp; Endl.</td><td rowspan="1" colspan="1"/><td rowspan="1" colspan="1">(1)</td></tr><tr><td rowspan="1" colspan="1"><italic><tp:taxon-name><tp:taxon-name-part taxon-name-part-type="genus" reg="Croton">Croton</tp:taxon-name-part><tp:taxon-name-part taxon-name-part-type="species" reg="gnaphaloides">gnaphaloides</tp:taxon-name-part></tp:taxon-name></italic> Schrad.</td><td rowspan="1" colspan="1">(4)</td><td rowspan="1" colspan="1">(2)</td></tr><tr><td rowspan="1" colspan="1"><italic><tp:taxon-name><tp:taxon-name-part taxon-name-part-type="genus" reg="Microstachys">Microstachys</tp:taxon-name-part><tp:taxon-name-part taxon-name-part-type="species" reg="serrulata">serrulata</tp:taxon-name-part></tp:taxon-name></italic> (Mart.) Müll.Arg.</td><td rowspan="1" colspan="1">(3)</td><td rowspan="1" colspan="1"/></tr><tr><td rowspan="1" colspan="1"><italic><tp:taxon-name><tp:taxon-name-part taxon-name-part-type="genus" reg="Sapium">Sapium</tp:taxon-name-part><tp:taxon-name-part taxon-name-part-type="species" reg="glandulosum">glandulosum</tp:taxon-name-part></tp:taxon-name></italic> (L.) Morong</td><td rowspan="1" colspan="1">(5)</td><td rowspan="1" colspan="1">(1)</td></tr><tr><td rowspan="1" colspan="1">
              <bold>
                <tp:taxon-name><tp:taxon-name-part taxon-name-part-type="family">Lacistemataceae</tp:taxon-name-part></tp:taxon-name>
              </bold>
            </td><td rowspan="1" colspan="1"/><td rowspan="1" colspan="1"/></tr><tr><td rowspan="1" colspan="1"><italic><tp:taxon-name><tp:taxon-name-part taxon-name-part-type="genus" reg="Lacistema">Lacistema</tp:taxon-name-part><tp:taxon-name-part taxon-name-part-type="species" reg="hasslerianum">hasslerianum</tp:taxon-name-part></tp:taxon-name></italic> Chodat</td><td rowspan="1" colspan="1">(7)</td><td rowspan="1" colspan="1">(4)</td></tr><tr><td rowspan="1" colspan="1">
              <bold>
                <tp:taxon-name><tp:taxon-name-part taxon-name-part-type="family">Malpighiaceae</tp:taxon-name-part></tp:taxon-name>
              </bold>
            </td><td rowspan="1" colspan="1"/><td rowspan="1" colspan="1"/></tr><tr><td rowspan="1" colspan="1"><italic><tp:taxon-name><tp:taxon-name-part taxon-name-part-type="genus" reg="Banisteriopsis">Banisteriopsis</tp:taxon-name-part><tp:taxon-name-part taxon-name-part-type="species" reg="campestris">campestris</tp:taxon-name-part></tp:taxon-name></italic> (A.Juss.) Little</td><td rowspan="1" colspan="1">(1)</td><td rowspan="1" colspan="1"/></tr><tr><td rowspan="1" colspan="1"><italic><tp:taxon-name><tp:taxon-name-part taxon-name-part-type="genus" reg="Banisteriopsis">Banisteriopsis</tp:taxon-name-part><tp:taxon-name-part taxon-name-part-type="species" reg="stellaris">stellaris</tp:taxon-name-part></tp:taxon-name></italic> (Griseb.) B.Gates</td><td rowspan="1" colspan="1"/><td rowspan="1" colspan="1">(4)</td></tr><tr><td rowspan="1" colspan="1"><italic><tp:taxon-name><tp:taxon-name-part taxon-name-part-type="genus" reg="Byrsonima">Byrsonima</tp:taxon-name-part><tp:taxon-name-part taxon-name-part-type="species" reg="coccolobifolia">coccolobifolia</tp:taxon-name-part></tp:taxon-name></italic> Kunth</td><td rowspan="1" colspan="1">(4)</td><td rowspan="1" colspan="1">(1)</td></tr><tr><td rowspan="1" colspan="1"><italic><tp:taxon-name><tp:taxon-name-part taxon-name-part-type="genus" reg="Byrsonima">Byrsonima</tp:taxon-name-part><tp:taxon-name-part taxon-name-part-type="species" reg="intermedia">intermedia</tp:taxon-name-part></tp:taxon-name></italic> A.Juss.</td><td rowspan="1" colspan="1">(8)</td><td rowspan="1" colspan="1">(8)</td></tr><tr><td rowspan="1" colspan="1"><italic><tp:taxon-name><tp:taxon-name-part taxon-name-part-type="genus" reg="Byrsonima">Byrsonima</tp:taxon-name-part><tp:taxon-name-part taxon-name-part-type="species" reg="verbascifolia">verbascifolia</tp:taxon-name-part></tp:taxon-name></italic> (L.) DC.</td><td rowspan="1" colspan="1">(4)</td><td rowspan="1" colspan="1"/></tr><tr><td rowspan="1" colspan="1"><italic><tp:taxon-name><tp:taxon-name-part taxon-name-part-type="genus" reg="Heteropterys">Heteropterys</tp:taxon-name-part><tp:taxon-name-part taxon-name-part-type="species" reg="umbellata">umbellata</tp:taxon-name-part></tp:taxon-name></italic> A.Juss.</td><td rowspan="1" colspan="1">(3)</td><td rowspan="1" colspan="1"/></tr><tr><td rowspan="1" colspan="1"><italic><tp:taxon-name><tp:taxon-name-part taxon-name-part-type="genus" reg="Peixotoa">Peixotoa</tp:taxon-name-part><tp:taxon-name-part taxon-name-part-type="species" reg="tomentosa">tomentosa</tp:taxon-name-part></tp:taxon-name></italic> A.Juss.</td><td rowspan="1" colspan="1">(1)</td><td rowspan="1" colspan="1">(1)</td></tr><tr><td rowspan="1" colspan="1">
              <bold>
                <tp:taxon-name><tp:taxon-name-part taxon-name-part-type="family">Ochnaceae</tp:taxon-name-part></tp:taxon-name>
              </bold>
            </td><td rowspan="1" colspan="1"/><td rowspan="1" colspan="1"/></tr><tr><td rowspan="1" colspan="1"><italic><tp:taxon-name><tp:taxon-name-part taxon-name-part-type="genus" reg="Ouratea">Ouratea</tp:taxon-name-part><tp:taxon-name-part taxon-name-part-type="species" reg="spectabilis">spectabilis</tp:taxon-name-part></tp:taxon-name></italic> (Mart.) Engl.</td><td rowspan="1" colspan="1">(3)</td><td rowspan="1" colspan="1">(4)</td></tr><tr><td rowspan="1" colspan="1">
              <bold>
                <tp:taxon-name><tp:taxon-name-part taxon-name-part-type="family">Peraceae</tp:taxon-name-part></tp:taxon-name>
              </bold>
            </td><td rowspan="1" colspan="1"/><td rowspan="1" colspan="1"/></tr><tr><td rowspan="1" colspan="1"><italic><tp:taxon-name><tp:taxon-name-part taxon-name-part-type="genus" reg="Pera">Pera</tp:taxon-name-part><tp:taxon-name-part taxon-name-part-type="species" reg="glabrata">glabrata</tp:taxon-name-part></tp:taxon-name></italic> (Schott) Baill.</td><td rowspan="1" colspan="1">(14)</td><td rowspan="1" colspan="1">(10)</td></tr><tr><td rowspan="1" colspan="1">
              <bold>
                <tp:taxon-name><tp:taxon-name-part taxon-name-part-type="family">Salicaceae</tp:taxon-name-part></tp:taxon-name>
              </bold>
            </td><td rowspan="1" colspan="1"/><td rowspan="1" colspan="1"/></tr><tr><td rowspan="1" colspan="1"><italic><tp:taxon-name><tp:taxon-name-part taxon-name-part-type="genus" reg="Casearia">Casearia</tp:taxon-name-part><tp:taxon-name-part taxon-name-part-type="species" reg="sylvestris">sylvestris</tp:taxon-name-part></tp:taxon-name></italic> Sw.</td><td rowspan="1" colspan="1">(7)</td><td rowspan="1" colspan="1">(5)</td></tr><tr><td rowspan="1" colspan="1">
              <bold>
                <tp:taxon-name><tp:taxon-name-part taxon-name-part-type="order">FABALES</tp:taxon-name-part></tp:taxon-name>
              </bold>
            </td><td rowspan="1" colspan="1"/><td rowspan="1" colspan="1"/></tr><tr><td rowspan="1" colspan="1">
              <bold>
                <tp:taxon-name><tp:taxon-name-part taxon-name-part-type="family">Fabaceae</tp:taxon-name-part></tp:taxon-name>
              </bold>
            </td><td rowspan="1" colspan="1"/><td rowspan="1" colspan="1"/></tr><tr><td rowspan="1" colspan="1"><italic><tp:taxon-name><tp:taxon-name-part taxon-name-part-type="genus" reg="Anadenanthera">Anadenanthera</tp:taxon-name-part><tp:taxon-name-part taxon-name-part-type="species" reg="peregrina">peregrina</tp:taxon-name-part></tp:taxon-name></italic> (L.) Speg.</td><td rowspan="1" colspan="1">(4)</td><td rowspan="1" colspan="1">(5)</td></tr><tr><td rowspan="1" colspan="1"><italic><tp:taxon-name><tp:taxon-name-part taxon-name-part-type="genus" reg="Andira">Andira</tp:taxon-name-part><tp:taxon-name-part taxon-name-part-type="species" reg="humilis">humilis</tp:taxon-name-part></tp:taxon-name></italic> Benth.</td><td rowspan="1" colspan="1">(2)</td><td rowspan="1" colspan="1"/></tr><tr><td rowspan="1" colspan="1"><italic><tp:taxon-name><tp:taxon-name-part taxon-name-part-type="genus" reg="Andira">Andira</tp:taxon-name-part><tp:taxon-name-part taxon-name-part-type="species" reg="vermifuga">vermifuga</tp:taxon-name-part></tp:taxon-name></italic> (Mart.) Benth.</td><td rowspan="1" colspan="1">(4)</td><td rowspan="1" colspan="1">(1)</td></tr><tr><td rowspan="1" colspan="1"><italic><tp:taxon-name><tp:taxon-name-part taxon-name-part-type="genus" reg="Bauhinia">Bauhinia</tp:taxon-name-part><tp:taxon-name-part taxon-name-part-type="species" reg="brevipes">brevipes</tp:taxon-name-part></tp:taxon-name></italic> Vogel</td><td rowspan="1" colspan="1">(3)</td><td rowspan="1" colspan="1">(4)</td></tr><tr><td rowspan="1" colspan="1"><italic><tp:taxon-name><tp:taxon-name-part taxon-name-part-type="genus" reg="Bauhinia">Bauhinia</tp:taxon-name-part><tp:taxon-name-part taxon-name-part-type="species" reg="holophylla">holophylla</tp:taxon-name-part></tp:taxon-name></italic> (Bong.) Steud.</td><td rowspan="1" colspan="1">(3)</td><td rowspan="1" colspan="1">(2)</td></tr><tr><td rowspan="1" colspan="1"><tp:taxon-name><tp:taxon-name-part taxon-name-part-type="genus" reg="Cerradicola">Cerradicola</tp:taxon-name-part><tp:taxon-name-part taxon-name-part-type="uncertainty-rank">cf.</tp:taxon-name-part><tp:taxon-name-part taxon-name-part-type="species" reg="decumbens">decumbens</tp:taxon-name-part></tp:taxon-name> (Benth.) L.P.Queiroz</td><td rowspan="1" colspan="1">(3)</td><td rowspan="1" colspan="1"/></tr><tr><td rowspan="1" colspan="1"><italic><tp:taxon-name><tp:taxon-name-part taxon-name-part-type="genus" reg="Chamaecrista">Chamaecrista</tp:taxon-name-part><tp:taxon-name-part taxon-name-part-type="species" reg="cathartica">cathartica</tp:taxon-name-part></tp:taxon-name></italic> (Mart.) H.S.Irwin &amp; Barneby</td><td rowspan="1" colspan="1">(4)</td><td rowspan="1" colspan="1"/></tr><tr><td rowspan="1" colspan="1"><italic><tp:taxon-name><tp:taxon-name-part taxon-name-part-type="genus" reg="Chamaecrista">Chamaecrista</tp:taxon-name-part><tp:taxon-name-part taxon-name-part-type="species" reg="desvauxii">desvauxii</tp:taxon-name-part></tp:taxon-name></italic> (Collad.) Killip</td><td rowspan="1" colspan="1">(3)</td><td rowspan="1" colspan="1"/></tr><tr><td rowspan="1" colspan="1"><italic><tp:taxon-name><tp:taxon-name-part taxon-name-part-type="genus" reg="Chamaecrista">Chamaecrista</tp:taxon-name-part><tp:taxon-name-part taxon-name-part-type="species" reg="flexuosa">flexuosa</tp:taxon-name-part></tp:taxon-name></italic> (L.) Greene</td><td rowspan="1" colspan="1">(6)</td><td rowspan="1" colspan="1">(3)</td></tr><tr><td rowspan="1" colspan="1"><italic><tp:taxon-name><tp:taxon-name-part taxon-name-part-type="genus" reg="Chamaecrista">Chamaecrista</tp:taxon-name-part><tp:taxon-name-part taxon-name-part-type="species" reg="rotundifolia">rotundifolia</tp:taxon-name-part></tp:taxon-name></italic> (Pers.) Greene</td><td rowspan="1" colspan="1">(3)</td><td rowspan="1" colspan="1"/></tr><tr><td rowspan="1" colspan="1"><italic><tp:taxon-name><tp:taxon-name-part taxon-name-part-type="genus" reg="Clitoria">Clitoria</tp:taxon-name-part><tp:taxon-name-part taxon-name-part-type="species" reg="densiflora">densiflora</tp:taxon-name-part></tp:taxon-name></italic> (Benth.) Benth.</td><td rowspan="1" colspan="1">(2)</td><td rowspan="1" colspan="1"/></tr><tr><td rowspan="1" colspan="1"><italic><tp:taxon-name><tp:taxon-name-part taxon-name-part-type="genus" reg="Copaifera">Copaifera</tp:taxon-name-part><tp:taxon-name-part taxon-name-part-type="species" reg="langsdorffii">langsdorffii</tp:taxon-name-part></tp:taxon-name></italic> Desf.</td><td rowspan="1" colspan="1"/><td rowspan="1" colspan="1">(6)</td></tr><tr><td rowspan="1" colspan="1"><italic><tp:taxon-name><tp:taxon-name-part taxon-name-part-type="genus" reg="Crotalaria">Crotalaria</tp:taxon-name-part><tp:taxon-name-part taxon-name-part-type="species" reg="maypurensis">maypurensis</tp:taxon-name-part></tp:taxon-name></italic> Kunth</td><td rowspan="1" colspan="1">(2)</td><td rowspan="1" colspan="1"/></tr><tr><td rowspan="1" colspan="1"><italic><tp:taxon-name><tp:taxon-name-part taxon-name-part-type="genus" reg="Crotalaria">Crotalaria</tp:taxon-name-part><tp:taxon-name-part taxon-name-part-type="species" reg="micans">micans</tp:taxon-name-part></tp:taxon-name></italic> Link</td><td rowspan="1" colspan="1"/><td rowspan="1" colspan="1">(2)</td></tr><tr><td rowspan="1" colspan="1"><tp:taxon-name><tp:taxon-name-part taxon-name-part-type="genus" reg="Crotalaria">Crotalaria</tp:taxon-name-part><tp:taxon-name-part taxon-name-part-type="species" reg="pallida">pallida</tp:taxon-name-part><tp:taxon-name-part taxon-name-part-type="authority">Aiton</tp:taxon-name-part><tp:taxon-name-part taxon-name-part-type="infraspecific-rank">var.</tp:taxon-name-part><tp:taxon-name-part taxon-name-part-type="variety" reg="obovata">obovata</tp:taxon-name-part></tp:taxon-name> (G.Don) Polhill</td><td rowspan="1" colspan="1">(1)</td><td rowspan="1" colspan="1"/></tr><tr><td rowspan="1" colspan="1"><italic><tp:taxon-name><tp:taxon-name-part taxon-name-part-type="genus" reg="Dahlstedtia">Dahlstedtia</tp:taxon-name-part><tp:taxon-name-part taxon-name-part-type="species" reg="muehlbergiana">muehlbergiana</tp:taxon-name-part></tp:taxon-name></italic> (Hassl.) M.J.Silva &amp; A.M.G.Azevedo</td><td rowspan="1" colspan="1">(1)</td><td rowspan="1" colspan="1"/></tr><tr><td rowspan="1" colspan="1">
              <tp:taxon-name><tp:taxon-name-part taxon-name-part-type="genus" reg="Dalbergia">Dalbergia</tp:taxon-name-part><tp:taxon-name-part taxon-name-part-type="species" reg="frutescens">frutescens</tp:taxon-name-part><tp:taxon-name-part taxon-name-part-type="basionym-authority">(Vell.)</tp:taxon-name-part><tp:taxon-name-part taxon-name-part-type="authority">Britton</tp:taxon-name-part><tp:taxon-name-part taxon-name-part-type="infraspecific-rank">var.</tp:taxon-name-part><tp:taxon-name-part taxon-name-part-type="variety" reg="frutescens">frutescens</tp:taxon-name-part></tp:taxon-name>
            </td><td rowspan="1" colspan="1">(1)</td><td rowspan="1" colspan="1"/></tr><tr><td rowspan="1" colspan="1"><italic><tp:taxon-name><tp:taxon-name-part taxon-name-part-type="genus" reg="Dalbergia">Dalbergia</tp:taxon-name-part><tp:taxon-name-part taxon-name-part-type="species" reg="miscolobium">miscolobium</tp:taxon-name-part></tp:taxon-name></italic> Benth.</td><td rowspan="1" colspan="1">(1)</td><td rowspan="1" colspan="1">(3)</td></tr><tr><td rowspan="1" colspan="1"><italic><tp:taxon-name><tp:taxon-name-part taxon-name-part-type="genus" reg="Desmodium">Desmodium</tp:taxon-name-part><tp:taxon-name-part taxon-name-part-type="species" reg="tortuosum">tortuosum</tp:taxon-name-part></tp:taxon-name></italic> (Sw.) DC.</td><td rowspan="1" colspan="1">(1)</td><td rowspan="1" colspan="1"/></tr><tr><td rowspan="1" colspan="1"><italic><tp:taxon-name><tp:taxon-name-part taxon-name-part-type="genus" reg="Dimorphandra">Dimorphandra</tp:taxon-name-part><tp:taxon-name-part taxon-name-part-type="species" reg="mollis">mollis</tp:taxon-name-part></tp:taxon-name></italic> Benth.</td><td rowspan="1" colspan="1">(2)</td><td rowspan="1" colspan="1">(4)</td></tr><tr><td rowspan="1" colspan="1"><italic><tp:taxon-name><tp:taxon-name-part taxon-name-part-type="genus" reg="Indigofera">Indigofera</tp:taxon-name-part><tp:taxon-name-part taxon-name-part-type="species" reg="hirsuta">hirsuta</tp:taxon-name-part></tp:taxon-name></italic> L.</td><td rowspan="1" colspan="1">(1)</td><td rowspan="1" colspan="1"/></tr><tr><td rowspan="1" colspan="1"><italic><tp:taxon-name><tp:taxon-name-part taxon-name-part-type="genus" reg="Leptolobium">Leptolobium</tp:taxon-name-part><tp:taxon-name-part taxon-name-part-type="species" reg="dasycarpum">dasycarpum</tp:taxon-name-part></tp:taxon-name></italic> Vogel</td><td rowspan="1" colspan="1">(4)</td><td rowspan="1" colspan="1">(4)</td></tr><tr><td rowspan="1" colspan="1"><italic><tp:taxon-name><tp:taxon-name-part taxon-name-part-type="genus" reg="Leptolobium">Leptolobium</tp:taxon-name-part><tp:taxon-name-part taxon-name-part-type="species" reg="elegans">elegans</tp:taxon-name-part></tp:taxon-name></italic> Vogel</td><td rowspan="1" colspan="1"/><td rowspan="1" colspan="1">(8)</td></tr><tr><td rowspan="1" colspan="1"><italic><tp:taxon-name><tp:taxon-name-part taxon-name-part-type="genus" reg="Machaerium">Machaerium</tp:taxon-name-part><tp:taxon-name-part taxon-name-part-type="species" reg="acutifolium">acutifolium</tp:taxon-name-part></tp:taxon-name></italic> Vogel</td><td rowspan="1" colspan="1">(3)</td><td rowspan="1" colspan="1">(4)</td></tr><tr><td rowspan="1" colspan="1"><italic><tp:taxon-name><tp:taxon-name-part taxon-name-part-type="genus" reg="Machaerium">Machaerium</tp:taxon-name-part><tp:taxon-name-part taxon-name-part-type="species" reg="nyctitans">nyctitans</tp:taxon-name-part></tp:taxon-name></italic> (Vell.) Benth.</td><td rowspan="1" colspan="1"/><td rowspan="1" colspan="1">(3)</td></tr><tr><td rowspan="1" colspan="1"><italic><tp:taxon-name><tp:taxon-name-part taxon-name-part-type="genus" reg="Machaerium">Machaerium</tp:taxon-name-part><tp:taxon-name-part taxon-name-part-type="species" reg="villosum">villosum</tp:taxon-name-part></tp:taxon-name></italic> Vogel</td><td rowspan="1" colspan="1">(1)</td><td rowspan="1" colspan="1"/></tr><tr><td rowspan="1" colspan="1"><italic><tp:taxon-name><tp:taxon-name-part taxon-name-part-type="genus" reg="Mimosa">Mimosa</tp:taxon-name-part><tp:taxon-name-part taxon-name-part-type="species" reg="debilis">debilis</tp:taxon-name-part></tp:taxon-name></italic> Willd.</td><td rowspan="1" colspan="1">(2)</td><td rowspan="1" colspan="1">(1)</td></tr><tr><td rowspan="1" colspan="1"><tp:taxon-name><tp:taxon-name-part taxon-name-part-type="genus" reg="Mimosa">Mimosa</tp:taxon-name-part><tp:taxon-name-part taxon-name-part-type="species" reg="xanthocentra">xanthocentra</tp:taxon-name-part><tp:taxon-name-part taxon-name-part-type="authority">Mart.</tp:taxon-name-part><tp:taxon-name-part taxon-name-part-type="infraspecific-rank">var.</tp:taxon-name-part><tp:taxon-name-part taxon-name-part-type="variety" reg="subsericea">subsericea</tp:taxon-name-part></tp:taxon-name> (Benth.) Barneby</td><td rowspan="1" colspan="1">(3)</td><td rowspan="1" colspan="1">(1)</td></tr><tr><td rowspan="1" colspan="1"><italic><tp:taxon-name><tp:taxon-name-part taxon-name-part-type="genus" reg="Senegalia">Senegalia</tp:taxon-name-part><tp:taxon-name-part taxon-name-part-type="species" reg="lowei">lowei</tp:taxon-name-part></tp:taxon-name></italic> (L.Rico) Seigler &amp; Ebinger</td><td rowspan="1" colspan="1">(2)</td><td rowspan="1" colspan="1"/></tr><tr><td rowspan="1" colspan="1"><italic><tp:taxon-name><tp:taxon-name-part taxon-name-part-type="genus" reg="Senna">Senna</tp:taxon-name-part><tp:taxon-name-part taxon-name-part-type="species" reg="pendula">pendula</tp:taxon-name-part></tp:taxon-name></italic> (Willd.) H.S.Irwin &amp; Barneby</td><td rowspan="1" colspan="1">(1)</td><td rowspan="1" colspan="1">(2)</td></tr><tr><td rowspan="1" colspan="1"><italic><tp:taxon-name><tp:taxon-name-part taxon-name-part-type="genus" reg="Senna">Senna</tp:taxon-name-part><tp:taxon-name-part taxon-name-part-type="species" reg="rugosa">rugosa</tp:taxon-name-part></tp:taxon-name></italic> (G.Don) H.S.Irwin &amp; Barneby</td><td rowspan="1" colspan="1">(4)</td><td rowspan="1" colspan="1">(5)</td></tr><tr><td rowspan="1" colspan="1"><italic><tp:taxon-name><tp:taxon-name-part taxon-name-part-type="genus" reg="Stryphnodendron">Stryphnodendron</tp:taxon-name-part><tp:taxon-name-part taxon-name-part-type="species" reg="adstringens">adstringens</tp:taxon-name-part></tp:taxon-name></italic> (Mart.) Coville</td><td rowspan="1" colspan="1">(5)</td><td rowspan="1" colspan="1"/></tr><tr><td rowspan="1" colspan="1"><italic><tp:taxon-name><tp:taxon-name-part taxon-name-part-type="genus" reg="Stryphnodendron">Stryphnodendron</tp:taxon-name-part><tp:taxon-name-part taxon-name-part-type="species" reg="rotundifolium">rotundifolium</tp:taxon-name-part></tp:taxon-name></italic> Mart.</td><td rowspan="1" colspan="1">(4)</td><td rowspan="1" colspan="1">(8)</td></tr><tr><td rowspan="1" colspan="1"><italic><tp:taxon-name><tp:taxon-name-part taxon-name-part-type="genus" reg="Stylosanthes">Stylosanthes</tp:taxon-name-part><tp:taxon-name-part taxon-name-part-type="species" reg="scabra">scabra</tp:taxon-name-part></tp:taxon-name></italic> Vogel</td><td rowspan="1" colspan="1">(1)</td><td rowspan="1" colspan="1"/></tr><tr><td rowspan="1" colspan="1"><italic><tp:taxon-name><tp:taxon-name-part taxon-name-part-type="genus" reg="Stylosanthes">Stylosanthes</tp:taxon-name-part><tp:taxon-name-part taxon-name-part-type="species" reg="viscosa">viscosa</tp:taxon-name-part></tp:taxon-name></italic> (L.) Sw.</td><td rowspan="1" colspan="1">(1)</td><td rowspan="1" colspan="1"/></tr><tr><td rowspan="1" colspan="1">
              <bold>
                <tp:taxon-name><tp:taxon-name-part taxon-name-part-type="family">Polygalaceae</tp:taxon-name-part></tp:taxon-name>
              </bold>
            </td><td rowspan="1" colspan="1"/><td rowspan="1" colspan="1"/></tr><tr><td rowspan="1" colspan="1"><italic><tp:taxon-name><tp:taxon-name-part taxon-name-part-type="genus" reg="Bredemeyera">Bredemeyera</tp:taxon-name-part><tp:taxon-name-part taxon-name-part-type="species" reg="floribunda">floribunda</tp:taxon-name-part></tp:taxon-name></italic> Willd.</td><td rowspan="1" colspan="1">(2)</td><td rowspan="1" colspan="1">(3)</td></tr><tr><td rowspan="1" colspan="1"><italic><tp:taxon-name><tp:taxon-name-part taxon-name-part-type="genus" reg="Polygala">Polygala</tp:taxon-name-part><tp:taxon-name-part taxon-name-part-type="species" reg="poaya">poaya</tp:taxon-name-part></tp:taxon-name></italic> Mart.</td><td rowspan="1" colspan="1">(6)</td><td rowspan="1" colspan="1"/></tr><tr><td rowspan="1" colspan="1">
              <bold>
                <tp:taxon-name><tp:taxon-name-part taxon-name-part-type="order">ROSALES</tp:taxon-name-part></tp:taxon-name>
              </bold>
            </td><td rowspan="1" colspan="1"/><td rowspan="1" colspan="1"/></tr><tr><td rowspan="1" colspan="1">
              <bold>
                <tp:taxon-name><tp:taxon-name-part taxon-name-part-type="family">Moraceae</tp:taxon-name-part></tp:taxon-name>
              </bold>
            </td><td rowspan="1" colspan="1"/><td rowspan="1" colspan="1"/></tr><tr><td rowspan="1" colspan="1"><italic><tp:taxon-name><tp:taxon-name-part taxon-name-part-type="genus" reg="Ficus">Ficus</tp:taxon-name-part><tp:taxon-name-part taxon-name-part-type="species" reg="guaranitica">guaranitica</tp:taxon-name-part></tp:taxon-name></italic> Chodat</td><td rowspan="1" colspan="1"/><td rowspan="1" colspan="1">(3)</td></tr><tr><td rowspan="1" colspan="1">
              <bold>
                <tp:taxon-name><tp:taxon-name-part taxon-name-part-type="order">MYRTALES</tp:taxon-name-part></tp:taxon-name>
              </bold>
            </td><td rowspan="1" colspan="1"/><td rowspan="1" colspan="1"/></tr><tr><td rowspan="1" colspan="1">
              <bold>
                <tp:taxon-name><tp:taxon-name-part taxon-name-part-type="family">Lythraceae</tp:taxon-name-part></tp:taxon-name>
              </bold>
            </td><td rowspan="1" colspan="1"/><td rowspan="1" colspan="1"/></tr><tr><td rowspan="1" colspan="1"><italic><tp:taxon-name><tp:taxon-name-part taxon-name-part-type="genus" reg="Cuphea">Cuphea</tp:taxon-name-part><tp:taxon-name-part taxon-name-part-type="species" reg="thymoides">thymoides</tp:taxon-name-part></tp:taxon-name></italic> Cham. &amp; Schltdl.</td><td rowspan="1" colspan="1">(1)</td><td rowspan="1" colspan="1"/></tr><tr><td rowspan="1" colspan="1"><italic><tp:taxon-name><tp:taxon-name-part taxon-name-part-type="genus" reg="Diplusodon">Diplusodon</tp:taxon-name-part><tp:taxon-name-part taxon-name-part-type="species" reg="virgatus">virgatus</tp:taxon-name-part></tp:taxon-name></italic> Pohl</td><td rowspan="1" colspan="1">(6)</td><td rowspan="1" colspan="1">(4)</td></tr><tr><td rowspan="1" colspan="1"><italic><tp:taxon-name><tp:taxon-name-part taxon-name-part-type="genus" reg="Lafoensia">Lafoensia</tp:taxon-name-part><tp:taxon-name-part taxon-name-part-type="species" reg="pacari">pacari</tp:taxon-name-part></tp:taxon-name></italic> A.St.-Hil.</td><td rowspan="1" colspan="1">(1)</td><td rowspan="1" colspan="1">(3)</td></tr><tr><td rowspan="1" colspan="1">
              <bold>
                <tp:taxon-name><tp:taxon-name-part taxon-name-part-type="family">Melastomataceae</tp:taxon-name-part></tp:taxon-name>
              </bold>
            </td><td rowspan="1" colspan="1"/><td rowspan="1" colspan="1"/></tr><tr><td rowspan="1" colspan="1"><italic><tp:taxon-name><tp:taxon-name-part taxon-name-part-type="genus" reg="Leandra">Leandra</tp:taxon-name-part><tp:taxon-name-part taxon-name-part-type="species" reg="aurea">aurea</tp:taxon-name-part></tp:taxon-name></italic> (Cham.) Cogn.</td><td rowspan="1" colspan="1">(2)</td><td rowspan="1" colspan="1"/></tr><tr><td rowspan="1" colspan="1"><italic><tp:taxon-name><tp:taxon-name-part taxon-name-part-type="genus" reg="Miconia">Miconia</tp:taxon-name-part><tp:taxon-name-part taxon-name-part-type="species" reg="albicans">albicans</tp:taxon-name-part></tp:taxon-name></italic> (Sw.) Triana</td><td rowspan="1" colspan="1">(5)</td><td rowspan="1" colspan="1">(1)</td></tr><tr><td rowspan="1" colspan="1"><italic><tp:taxon-name><tp:taxon-name-part taxon-name-part-type="genus" reg="Miconia">Miconia</tp:taxon-name-part><tp:taxon-name-part taxon-name-part-type="species" reg="fallax">fallax</tp:taxon-name-part></tp:taxon-name></italic> DC.</td><td rowspan="1" colspan="1">(2)</td><td rowspan="1" colspan="1"/></tr><tr><td rowspan="1" colspan="1"><italic><tp:taxon-name><tp:taxon-name-part taxon-name-part-type="genus" reg="Miconia">Miconia</tp:taxon-name-part><tp:taxon-name-part taxon-name-part-type="species" reg="flammea">flammea</tp:taxon-name-part></tp:taxon-name></italic> Casar.</td><td rowspan="1" colspan="1">(3)</td><td rowspan="1" colspan="1">(3)</td></tr><tr><td rowspan="1" colspan="1"><italic><tp:taxon-name><tp:taxon-name-part taxon-name-part-type="genus" reg="Miconia">Miconia</tp:taxon-name-part><tp:taxon-name-part taxon-name-part-type="species" reg="ligustroides">ligustroides</tp:taxon-name-part></tp:taxon-name></italic> (DC.) Naudin</td><td rowspan="1" colspan="1">(9)</td><td rowspan="1" colspan="1">(9)</td></tr><tr><td rowspan="1" colspan="1"><italic><tp:taxon-name><tp:taxon-name-part taxon-name-part-type="genus" reg="Miconia">Miconia</tp:taxon-name-part><tp:taxon-name-part taxon-name-part-type="species" reg="paucidens">paucidens</tp:taxon-name-part></tp:taxon-name></italic> DC.</td><td rowspan="1" colspan="1">(1)</td><td rowspan="1" colspan="1"/></tr><tr><td rowspan="1" colspan="1"><italic><tp:taxon-name><tp:taxon-name-part taxon-name-part-type="genus" reg="Miconia">Miconia</tp:taxon-name-part><tp:taxon-name-part taxon-name-part-type="species" reg="rubiginosa">rubiginosa</tp:taxon-name-part></tp:taxon-name></italic> (Bonpl.) DC.</td><td rowspan="1" colspan="1">(9)</td><td rowspan="1" colspan="1">(14)</td></tr><tr><td rowspan="1" colspan="1"><italic><tp:taxon-name><tp:taxon-name-part taxon-name-part-type="genus" reg="Miconia">Miconia</tp:taxon-name-part><tp:taxon-name-part taxon-name-part-type="species" reg="sellowiana">sellowiana</tp:taxon-name-part></tp:taxon-name></italic> Naudin</td><td rowspan="1" colspan="1">(2)</td><td rowspan="1" colspan="1">(4)</td></tr><tr><td rowspan="1" colspan="1"><italic><tp:taxon-name><tp:taxon-name-part taxon-name-part-type="genus" reg="Miconia">Miconia</tp:taxon-name-part><tp:taxon-name-part taxon-name-part-type="species" reg="stenostachya">stenostachya</tp:taxon-name-part></tp:taxon-name></italic> DC.</td><td rowspan="1" colspan="1">(4)</td><td rowspan="1" colspan="1">(2)</td></tr><tr><td rowspan="1" colspan="1"><italic><tp:taxon-name><tp:taxon-name-part taxon-name-part-type="genus" reg="Microlicia">Microlicia</tp:taxon-name-part><tp:taxon-name-part taxon-name-part-type="species" reg="polystemma">polystemma</tp:taxon-name-part></tp:taxon-name></italic> Naudin</td><td rowspan="1" colspan="1">(1)</td><td rowspan="1" colspan="1"/></tr><tr><td rowspan="1" colspan="1"><italic><tp:taxon-name><tp:taxon-name-part taxon-name-part-type="genus" reg="Pleroma">Pleroma</tp:taxon-name-part><tp:taxon-name-part taxon-name-part-type="species" reg="stenocarpum">stenocarpum</tp:taxon-name-part></tp:taxon-name></italic> (DC.) Triana</td><td rowspan="1" colspan="1">(4)</td><td rowspan="1" colspan="1"/></tr><tr><td rowspan="1" colspan="1">
              <bold>
                <tp:taxon-name><tp:taxon-name-part taxon-name-part-type="family">Myrtaceae</tp:taxon-name-part></tp:taxon-name>
              </bold>
            </td><td rowspan="1" colspan="1"/><td rowspan="1" colspan="1"/></tr><tr><td rowspan="1" colspan="1"><italic><tp:taxon-name><tp:taxon-name-part taxon-name-part-type="genus" reg="Blepharocalyx">Blepharocalyx</tp:taxon-name-part><tp:taxon-name-part taxon-name-part-type="species" reg="salicifolius">salicifolius</tp:taxon-name-part></tp:taxon-name></italic> (Kunth) O.Berg</td><td rowspan="1" colspan="1">(2)</td><td rowspan="1" colspan="1">(1)</td></tr><tr><td rowspan="1" colspan="1"><italic><tp:taxon-name><tp:taxon-name-part taxon-name-part-type="genus" reg="Campomanesia">Campomanesia</tp:taxon-name-part><tp:taxon-name-part taxon-name-part-type="species" reg="pubescens">pubescens</tp:taxon-name-part></tp:taxon-name></italic> (DC.) O.Berg</td><td rowspan="1" colspan="1">(6)</td><td rowspan="1" colspan="1">(2)</td></tr><tr><td rowspan="1" colspan="1"><italic><tp:taxon-name><tp:taxon-name-part taxon-name-part-type="genus" reg="Eugenia">Eugenia</tp:taxon-name-part><tp:taxon-name-part taxon-name-part-type="species" reg="aurata">aurata</tp:taxon-name-part></tp:taxon-name></italic> O.Berg</td><td rowspan="1" colspan="1">(2)</td><td rowspan="1" colspan="1">(1)</td></tr><tr><td rowspan="1" colspan="1"><italic><tp:taxon-name><tp:taxon-name-part taxon-name-part-type="genus" reg="Eugenia">Eugenia</tp:taxon-name-part><tp:taxon-name-part taxon-name-part-type="species" reg="bimarginata">bimarginata</tp:taxon-name-part></tp:taxon-name></italic> DC.</td><td rowspan="1" colspan="1">(4)</td><td rowspan="1" colspan="1">(3)</td></tr><tr><td rowspan="1" colspan="1"><tp:taxon-name><tp:taxon-name-part taxon-name-part-type="genus" reg="Eugenia">Eugenia</tp:taxon-name-part><tp:taxon-name-part taxon-name-part-type="uncertainty-rank">cf.</tp:taxon-name-part><tp:taxon-name-part taxon-name-part-type="species" reg="hiemalis">hiemalis</tp:taxon-name-part></tp:taxon-name> Cambess.</td><td rowspan="1" colspan="1"/><td rowspan="1" colspan="1">(3)</td></tr><tr><td rowspan="1" colspan="1"><italic><tp:taxon-name><tp:taxon-name-part taxon-name-part-type="genus" reg="Eugenia">Eugenia</tp:taxon-name-part><tp:taxon-name-part taxon-name-part-type="species" reg="punicifolia">punicifolia</tp:taxon-name-part></tp:taxon-name></italic> (Kunth) DC.</td><td rowspan="1" colspan="1">(4)</td><td rowspan="1" colspan="1">(5)</td></tr><tr><td rowspan="1" colspan="1"><italic><tp:taxon-name><tp:taxon-name-part taxon-name-part-type="genus" reg="Myrcia">Myrcia</tp:taxon-name-part><tp:taxon-name-part taxon-name-part-type="species" reg="bela">bela</tp:taxon-name-part></tp:taxon-name></italic> Cambess.</td><td rowspan="1" colspan="1">(5)</td><td rowspan="1" colspan="1">(1)</td></tr><tr><td rowspan="1" colspan="1"><italic><tp:taxon-name><tp:taxon-name-part taxon-name-part-type="genus" reg="Myrcia">Myrcia</tp:taxon-name-part><tp:taxon-name-part taxon-name-part-type="species" reg="guianensis">guianensis</tp:taxon-name-part></tp:taxon-name></italic> (Aubl.) DC.</td><td rowspan="1" colspan="1">(4)</td><td rowspan="1" colspan="1">(7)</td></tr><tr><td rowspan="1" colspan="1"><italic><tp:taxon-name><tp:taxon-name-part taxon-name-part-type="genus" reg="Myrcia">Myrcia</tp:taxon-name-part><tp:taxon-name-part taxon-name-part-type="species" reg="neoclusiifolia">neoclusiifolia</tp:taxon-name-part></tp:taxon-name></italic> A.R.Lourenço &amp; E.Lucas</td><td rowspan="1" colspan="1"/><td rowspan="1" colspan="1">(1)</td></tr><tr><td rowspan="1" colspan="1"><italic><tp:taxon-name><tp:taxon-name-part taxon-name-part-type="genus" reg="Myrcia">Myrcia</tp:taxon-name-part><tp:taxon-name-part taxon-name-part-type="species" reg="splendens">splendens</tp:taxon-name-part></tp:taxon-name></italic> (Sw.) DC.</td><td rowspan="1" colspan="1">(2)</td><td rowspan="1" colspan="1">(1)</td></tr><tr><td rowspan="1" colspan="1"><italic><tp:taxon-name><tp:taxon-name-part taxon-name-part-type="genus" reg="Myrcia">Myrcia</tp:taxon-name-part><tp:taxon-name-part taxon-name-part-type="species" reg="tomentosa">tomentosa</tp:taxon-name-part></tp:taxon-name></italic> (Aubl.) DC.</td><td rowspan="1" colspan="1">(2)</td><td rowspan="1" colspan="1"/></tr><tr><td rowspan="1" colspan="1"><italic><tp:taxon-name><tp:taxon-name-part taxon-name-part-type="genus" reg="Myrciaria">Myrciaria</tp:taxon-name-part><tp:taxon-name-part taxon-name-part-type="species" reg="floribunda">floribunda</tp:taxon-name-part></tp:taxon-name></italic> (Willd.) O.Berg</td><td rowspan="1" colspan="1">(3)</td><td rowspan="1" colspan="1">(1)</td></tr><tr><td rowspan="1" colspan="1"><italic><tp:taxon-name><tp:taxon-name-part taxon-name-part-type="genus" reg="Psidium">Psidium</tp:taxon-name-part><tp:taxon-name-part taxon-name-part-type="species" reg="grandifolium">grandifolium</tp:taxon-name-part></tp:taxon-name></italic> DC.</td><td rowspan="1" colspan="1">(2)</td><td rowspan="1" colspan="1"/></tr><tr><td rowspan="1" colspan="1">
              <bold>
                <tp:taxon-name><tp:taxon-name-part taxon-name-part-type="family">Vochysiaceae</tp:taxon-name-part></tp:taxon-name>
              </bold>
            </td><td rowspan="1" colspan="1"/><td rowspan="1" colspan="1"/></tr><tr><td rowspan="1" colspan="1"><italic><tp:taxon-name><tp:taxon-name-part taxon-name-part-type="genus" reg="Qualea">Qualea</tp:taxon-name-part><tp:taxon-name-part taxon-name-part-type="species" reg="cordata">cordata</tp:taxon-name-part></tp:taxon-name></italic> Spreng.</td><td rowspan="1" colspan="1">(1)</td><td rowspan="1" colspan="1">(2)</td></tr><tr><td rowspan="1" colspan="1"><italic><tp:taxon-name><tp:taxon-name-part taxon-name-part-type="genus" reg="Qualea">Qualea</tp:taxon-name-part><tp:taxon-name-part taxon-name-part-type="species" reg="grandiflora">grandiflora</tp:taxon-name-part></tp:taxon-name></italic> Mart.</td><td rowspan="1" colspan="1">(3)</td><td rowspan="1" colspan="1">(5)</td></tr><tr><td rowspan="1" colspan="1"><italic><tp:taxon-name><tp:taxon-name-part taxon-name-part-type="genus" reg="Qualea">Qualea</tp:taxon-name-part><tp:taxon-name-part taxon-name-part-type="species" reg="multiflora">multiflora</tp:taxon-name-part></tp:taxon-name></italic> Mart.</td><td rowspan="1" colspan="1">(3)</td><td rowspan="1" colspan="1">(5)</td></tr><tr><td rowspan="1" colspan="1"><italic><tp:taxon-name><tp:taxon-name-part taxon-name-part-type="genus" reg="Vochysia">Vochysia</tp:taxon-name-part><tp:taxon-name-part taxon-name-part-type="species" reg="tucanorum">tucanorum</tp:taxon-name-part></tp:taxon-name></italic> Mart.</td><td rowspan="1" colspan="1">(10)</td><td rowspan="1" colspan="1">(6)</td></tr><tr><td rowspan="1" colspan="1">
              <bold>
                <tp:taxon-name><tp:taxon-name-part taxon-name-part-type="order">SAPINDALES</tp:taxon-name-part></tp:taxon-name>
              </bold>
            </td><td rowspan="1" colspan="1"/><td rowspan="1" colspan="1"/></tr><tr><td rowspan="1" colspan="1">
              <bold>
                <tp:taxon-name><tp:taxon-name-part taxon-name-part-type="family">Meliaceae</tp:taxon-name-part></tp:taxon-name>
              </bold>
            </td><td rowspan="1" colspan="1"/><td rowspan="1" colspan="1"/></tr><tr><td rowspan="1" colspan="1"><italic><tp:taxon-name><tp:taxon-name-part taxon-name-part-type="genus" reg="Cedrela">Cedrela</tp:taxon-name-part><tp:taxon-name-part taxon-name-part-type="species" reg="fissilis">fissilis</tp:taxon-name-part></tp:taxon-name></italic> Vell.</td><td rowspan="1" colspan="1"/><td rowspan="1" colspan="1">(3)</td></tr><tr><td rowspan="1" colspan="1"><italic><tp:taxon-name><tp:taxon-name-part taxon-name-part-type="genus" reg="Guarea">Guarea</tp:taxon-name-part><tp:taxon-name-part taxon-name-part-type="species" reg="guidonia">guidonia</tp:taxon-name-part></tp:taxon-name></italic> (L.) Sleumer</td><td rowspan="1" colspan="1"/><td rowspan="1" colspan="1">(1)</td></tr><tr><td rowspan="1" colspan="1">
              <bold>
                <tp:taxon-name><tp:taxon-name-part taxon-name-part-type="family">Sapindaceae</tp:taxon-name-part></tp:taxon-name>
              </bold>
            </td><td rowspan="1" colspan="1"/><td rowspan="1" colspan="1"/></tr><tr><td rowspan="1" colspan="1"><italic><tp:taxon-name><tp:taxon-name-part taxon-name-part-type="genus" reg="Serjania">Serjania</tp:taxon-name-part><tp:taxon-name-part taxon-name-part-type="species" reg="erecta">erecta</tp:taxon-name-part></tp:taxon-name></italic> Radlk.</td><td rowspan="1" colspan="1">(2)</td><td rowspan="1" colspan="1"/></tr><tr><td rowspan="1" colspan="1"><italic><tp:taxon-name><tp:taxon-name-part taxon-name-part-type="genus" reg="Talisia">Talisia</tp:taxon-name-part><tp:taxon-name-part taxon-name-part-type="species" reg="angustifolia">angustifolia</tp:taxon-name-part></tp:taxon-name></italic> Radlk.</td><td rowspan="1" colspan="1">(1)</td><td rowspan="1" colspan="1"/></tr><tr><td rowspan="1" colspan="1">
              <bold>
                <tp:taxon-name><tp:taxon-name-part taxon-name-part-type="order">MALVALES</tp:taxon-name-part></tp:taxon-name>
              </bold>
            </td><td rowspan="1" colspan="1"/><td rowspan="1" colspan="1"/></tr><tr><td rowspan="1" colspan="1">
              <bold>
                <tp:taxon-name><tp:taxon-name-part taxon-name-part-type="family">Bixaceae</tp:taxon-name-part></tp:taxon-name>
              </bold>
            </td><td rowspan="1" colspan="1"/><td rowspan="1" colspan="1"/></tr><tr><td rowspan="1" colspan="1"><italic><tp:taxon-name><tp:taxon-name-part taxon-name-part-type="genus" reg="Cochlospermum">Cochlospermum</tp:taxon-name-part><tp:taxon-name-part taxon-name-part-type="species" reg="regium">regium</tp:taxon-name-part></tp:taxon-name></italic> (Schrank) Pilg.</td><td rowspan="1" colspan="1">(1)</td><td rowspan="1" colspan="1"/></tr><tr><td rowspan="1" colspan="1">
              <bold>
                <tp:taxon-name><tp:taxon-name-part taxon-name-part-type="family">Malvaceae</tp:taxon-name-part></tp:taxon-name>
              </bold>
            </td><td rowspan="1" colspan="1"/><td rowspan="1" colspan="1"/></tr><tr><td rowspan="1" colspan="1"><italic><tp:taxon-name><tp:taxon-name-part taxon-name-part-type="genus" reg="Byttneria">Byttneria</tp:taxon-name-part><tp:taxon-name-part taxon-name-part-type="species" reg="sagittifolia">sagittifolia</tp:taxon-name-part></tp:taxon-name></italic> A.St.-Hil.</td><td rowspan="1" colspan="1">(1)</td><td rowspan="1" colspan="1"/></tr><tr><td rowspan="1" colspan="1"><italic><tp:taxon-name><tp:taxon-name-part taxon-name-part-type="genus" reg="Eriotheca">Eriotheca</tp:taxon-name-part><tp:taxon-name-part taxon-name-part-type="species" reg="gracilipes">gracilipes</tp:taxon-name-part></tp:taxon-name></italic> (K.Schum.) A.Robyns</td><td rowspan="1" colspan="1">(2)</td><td rowspan="1" colspan="1">(3)</td></tr><tr><td rowspan="1" colspan="1"><italic><tp:taxon-name><tp:taxon-name-part taxon-name-part-type="genus" reg="Luehea">Luehea</tp:taxon-name-part><tp:taxon-name-part taxon-name-part-type="species" reg="grandiflora">grandiflora</tp:taxon-name-part></tp:taxon-name></italic> Mart.</td><td rowspan="1" colspan="1"/><td rowspan="1" colspan="1">(1)</td></tr><tr><td rowspan="1" colspan="1"><italic><tp:taxon-name><tp:taxon-name-part taxon-name-part-type="genus" reg="Pavonia">Pavonia</tp:taxon-name-part><tp:taxon-name-part taxon-name-part-type="species" reg="malacophylla">malacophylla</tp:taxon-name-part></tp:taxon-name></italic> (Link &amp; Otto) Garcke</td><td rowspan="1" colspan="1">(1)</td><td rowspan="1" colspan="1"/></tr><tr><td rowspan="1" colspan="1">
              <bold>
                <tp:taxon-name><tp:taxon-name-part taxon-name-part-type="family">Thymelaeaceae</tp:taxon-name-part></tp:taxon-name>
              </bold>
            </td><td rowspan="1" colspan="1"/><td rowspan="1" colspan="1"/></tr><tr><td rowspan="1" colspan="1"><italic><tp:taxon-name><tp:taxon-name-part taxon-name-part-type="genus" reg="Daphnopsis">Daphnopsis</tp:taxon-name-part><tp:taxon-name-part taxon-name-part-type="species" reg="fasciculata">fasciculata</tp:taxon-name-part></tp:taxon-name></italic> (Meisn.) Nevling</td><td rowspan="1" colspan="1">(5)</td><td rowspan="1" colspan="1"/></tr><tr><td rowspan="1" colspan="1">
              <bold>
                <tp:taxon-name><tp:taxon-name-part taxon-name-part-type="order">CARYOPHYLLALES</tp:taxon-name-part></tp:taxon-name>
              </bold>
            </td><td rowspan="1" colspan="1"/><td rowspan="1" colspan="1"/></tr><tr><td rowspan="1" colspan="1">
              <bold>
                <tp:taxon-name><tp:taxon-name-part taxon-name-part-type="family">Nyctaginaceae</tp:taxon-name-part></tp:taxon-name>
              </bold>
            </td><td rowspan="1" colspan="1"/><td rowspan="1" colspan="1"/></tr><tr><td rowspan="1" colspan="1"><italic><tp:taxon-name><tp:taxon-name-part taxon-name-part-type="genus" reg="Guapira">Guapira</tp:taxon-name-part><tp:taxon-name-part taxon-name-part-type="species" reg="noxia">noxia</tp:taxon-name-part></tp:taxon-name></italic> (Netto) Lundell</td><td rowspan="1" colspan="1">(8)</td><td rowspan="1" colspan="1">(3)</td></tr><tr><td rowspan="1" colspan="1"><italic><tp:taxon-name><tp:taxon-name-part taxon-name-part-type="genus" reg="Neea">Neea</tp:taxon-name-part><tp:taxon-name-part taxon-name-part-type="species" reg="theifera">theifera</tp:taxon-name-part></tp:taxon-name></italic> Oerst.</td><td rowspan="1" colspan="1">(5)</td><td rowspan="1" colspan="1">(3)</td></tr><tr><td rowspan="1" colspan="1">
              <bold>
                <tp:taxon-name><tp:taxon-name-part taxon-name-part-type="order">ERICALES</tp:taxon-name-part></tp:taxon-name>
              </bold>
            </td><td rowspan="1" colspan="1"/><td rowspan="1" colspan="1"/></tr><tr><td rowspan="1" colspan="1">
              <bold>
                <tp:taxon-name><tp:taxon-name-part taxon-name-part-type="family">Ebenaceae</tp:taxon-name-part></tp:taxon-name>
              </bold>
            </td><td rowspan="1" colspan="1"/><td rowspan="1" colspan="1"/></tr><tr><td rowspan="1" colspan="1"><italic><tp:taxon-name><tp:taxon-name-part taxon-name-part-type="genus" reg="Diospyros">Diospyros</tp:taxon-name-part><tp:taxon-name-part taxon-name-part-type="species" reg="lasiocalyx">lasiocalyx</tp:taxon-name-part></tp:taxon-name></italic> (Mart.) B.Walln.</td><td rowspan="1" colspan="1">(1)</td><td rowspan="1" colspan="1"/></tr><tr><td rowspan="1" colspan="1">
              <bold>
                <tp:taxon-name><tp:taxon-name-part taxon-name-part-type="family">Primulaceae</tp:taxon-name-part></tp:taxon-name>
              </bold>
            </td><td rowspan="1" colspan="1"/><td rowspan="1" colspan="1"/></tr><tr><td rowspan="1" colspan="1"><tp:taxon-name><tp:taxon-name-part taxon-name-part-type="genus" reg="Myrsine">Myrsine</tp:taxon-name-part><tp:taxon-name-part taxon-name-part-type="uncertainty-rank">cf.</tp:taxon-name-part><tp:taxon-name-part taxon-name-part-type="species" reg="coriacea">coriacea</tp:taxon-name-part></tp:taxon-name> (Sw.) Roem. &amp; Schult.</td><td rowspan="1" colspan="1">(1)</td><td rowspan="1" colspan="1"/></tr><tr><td rowspan="1" colspan="1"><italic><tp:taxon-name><tp:taxon-name-part taxon-name-part-type="genus" reg="Myrsine">Myrsine</tp:taxon-name-part><tp:taxon-name-part taxon-name-part-type="species" reg="guianensis">guianensis</tp:taxon-name-part></tp:taxon-name></italic> (Aubl.) Kuntze</td><td rowspan="1" colspan="1">(4)</td><td rowspan="1" colspan="1"/></tr><tr><td rowspan="1" colspan="1"><italic><tp:taxon-name><tp:taxon-name-part taxon-name-part-type="genus" reg="Myrsine">Myrsine</tp:taxon-name-part><tp:taxon-name-part taxon-name-part-type="species" reg="lancifolia">lancifolia</tp:taxon-name-part></tp:taxon-name></italic> Mart.</td><td rowspan="1" colspan="1">(1)</td><td rowspan="1" colspan="1">(1)</td></tr><tr><td rowspan="1" colspan="1"><italic><tp:taxon-name><tp:taxon-name-part taxon-name-part-type="genus" reg="Myrsine">Myrsine</tp:taxon-name-part><tp:taxon-name-part taxon-name-part-type="species" reg="umbellata">umbellata</tp:taxon-name-part></tp:taxon-name></italic> Mart.</td><td rowspan="1" colspan="1">(4)</td><td rowspan="1" colspan="1">(2)</td></tr><tr><td rowspan="1" colspan="1">
              <bold>
                <tp:taxon-name><tp:taxon-name-part taxon-name-part-type="family">Sapotaceae</tp:taxon-name-part></tp:taxon-name>
              </bold>
            </td><td rowspan="1" colspan="1"/><td rowspan="1" colspan="1"/></tr><tr><td rowspan="1" colspan="1"><italic><tp:taxon-name><tp:taxon-name-part taxon-name-part-type="genus" reg="Pouteria">Pouteria</tp:taxon-name-part><tp:taxon-name-part taxon-name-part-type="species" reg="ramiflora">ramiflora</tp:taxon-name-part></tp:taxon-name></italic> (Mart.) Radlk.</td><td rowspan="1" colspan="1">(1)</td><td rowspan="1" colspan="1"/></tr><tr><td rowspan="1" colspan="1"><italic><tp:taxon-name><tp:taxon-name-part taxon-name-part-type="genus" reg="Pouteria">Pouteria</tp:taxon-name-part><tp:taxon-name-part taxon-name-part-type="species" reg="torta">torta</tp:taxon-name-part></tp:taxon-name></italic> (Mart.) Radlk.</td><td rowspan="1" colspan="1">(3)</td><td rowspan="1" colspan="1"/></tr><tr><td rowspan="1" colspan="1">
              <bold>
                <tp:taxon-name><tp:taxon-name-part taxon-name-part-type="family">Styracaceae</tp:taxon-name-part></tp:taxon-name>
              </bold>
            </td><td rowspan="1" colspan="1"/><td rowspan="1" colspan="1"/></tr><tr><td rowspan="1" colspan="1"><italic><tp:taxon-name><tp:taxon-name-part taxon-name-part-type="genus" reg="Styrax">Styrax</tp:taxon-name-part><tp:taxon-name-part taxon-name-part-type="species" reg="camporum">camporum</tp:taxon-name-part></tp:taxon-name></italic> Pohl</td><td rowspan="1" colspan="1">(7)</td><td rowspan="1" colspan="1">(6)</td></tr><tr><td rowspan="1" colspan="1"><italic><tp:taxon-name><tp:taxon-name-part taxon-name-part-type="genus" reg="Styrax">Styrax</tp:taxon-name-part><tp:taxon-name-part taxon-name-part-type="species" reg="ferrugineus">ferrugineus</tp:taxon-name-part></tp:taxon-name></italic> Nees &amp; Mart.</td><td rowspan="1" colspan="1">(4)</td><td rowspan="1" colspan="1"/></tr><tr><td rowspan="1" colspan="1">
              <bold>
                <tp:taxon-name><tp:taxon-name-part taxon-name-part-type="family">Symplocaceae</tp:taxon-name-part></tp:taxon-name>
              </bold>
            </td><td rowspan="1" colspan="1"/><td rowspan="1" colspan="1"/></tr><tr><td rowspan="1" colspan="1"><italic><tp:taxon-name><tp:taxon-name-part taxon-name-part-type="genus" reg="Symplocos">Symplocos</tp:taxon-name-part><tp:taxon-name-part taxon-name-part-type="species" reg="oblongifolia">oblongifolia</tp:taxon-name-part></tp:taxon-name></italic> Casar.</td><td rowspan="1" colspan="1">(3)</td><td rowspan="1" colspan="1"/></tr><tr><td rowspan="1" colspan="1"><italic><tp:taxon-name><tp:taxon-name-part taxon-name-part-type="genus" reg="Symplocos">Symplocos</tp:taxon-name-part><tp:taxon-name-part taxon-name-part-type="species" reg="pubescens">pubescens</tp:taxon-name-part></tp:taxon-name></italic> Klotzsch ex Benth.</td><td rowspan="1" colspan="1">(4)</td><td rowspan="1" colspan="1">(1)</td></tr><tr><td rowspan="1" colspan="1">
              <bold>
                <tp:taxon-name><tp:taxon-name-part taxon-name-part-type="order">SOLANALES</tp:taxon-name-part></tp:taxon-name>
              </bold>
            </td><td rowspan="1" colspan="1"/><td rowspan="1" colspan="1"/></tr><tr><td rowspan="1" colspan="1">
              <bold>
                <tp:taxon-name><tp:taxon-name-part taxon-name-part-type="family">Solanaceae</tp:taxon-name-part></tp:taxon-name>
              </bold>
            </td><td rowspan="1" colspan="1"/><td rowspan="1" colspan="1"/></tr><tr><td rowspan="1" colspan="1"><italic><tp:taxon-name><tp:taxon-name-part taxon-name-part-type="genus" reg="Cestrum">Cestrum</tp:taxon-name-part><tp:taxon-name-part taxon-name-part-type="species" reg="mariquitense">mariquitense</tp:taxon-name-part></tp:taxon-name></italic> Kunth</td><td rowspan="1" colspan="1">(3)</td><td rowspan="1" colspan="1">(2)</td></tr><tr><td rowspan="1" colspan="1"><tp:taxon-name><tp:taxon-name-part taxon-name-part-type="genus" reg="Solanum">Solanum</tp:taxon-name-part><tp:taxon-name-part taxon-name-part-type="uncertainty-rank">cf.</tp:taxon-name-part><tp:taxon-name-part taxon-name-part-type="species" reg="didymum">didymum</tp:taxon-name-part></tp:taxon-name> Dunal</td><td rowspan="1" colspan="1"/><td rowspan="1" colspan="1">(1)</td></tr><tr><td rowspan="1" colspan="1"><italic><tp:taxon-name><tp:taxon-name-part taxon-name-part-type="genus" reg="Solanum">Solanum</tp:taxon-name-part><tp:taxon-name-part taxon-name-part-type="species" reg="granulosoleprosum">granulosoleprosum</tp:taxon-name-part></tp:taxon-name></italic> Dunal</td><td rowspan="1" colspan="1">(1)</td><td rowspan="1" colspan="1">(3)</td></tr><tr><td rowspan="1" colspan="1"><italic><tp:taxon-name><tp:taxon-name-part taxon-name-part-type="genus" reg="Solanum">Solanum</tp:taxon-name-part><tp:taxon-name-part taxon-name-part-type="species" reg="lycocarpum">lycocarpum</tp:taxon-name-part></tp:taxon-name></italic> A.St.-Hil.</td><td rowspan="1" colspan="1">(5)</td><td rowspan="1" colspan="1">(4)</td></tr><tr><td rowspan="1" colspan="1">
              <bold>
                <tp:taxon-name><tp:taxon-name-part taxon-name-part-type="order">GENTIANALES</tp:taxon-name-part></tp:taxon-name>
              </bold>
            </td><td rowspan="1" colspan="1"/><td rowspan="1" colspan="1"/></tr><tr><td rowspan="1" colspan="1">
              <bold>
                <tp:taxon-name><tp:taxon-name-part taxon-name-part-type="family">Apocynaceae</tp:taxon-name-part></tp:taxon-name>
              </bold>
            </td><td rowspan="1" colspan="1"/><td rowspan="1" colspan="1"/></tr><tr><td rowspan="1" colspan="1"><italic><tp:taxon-name><tp:taxon-name-part taxon-name-part-type="genus" reg="Aspidosperma">Aspidosperma</tp:taxon-name-part><tp:taxon-name-part taxon-name-part-type="species" reg="tomentosum">tomentosum</tp:taxon-name-part></tp:taxon-name></italic> Mart.</td><td rowspan="1" colspan="1">(1)</td><td rowspan="1" colspan="1"/></tr><tr><td rowspan="1" colspan="1"><italic><tp:taxon-name><tp:taxon-name-part taxon-name-part-type="genus" reg="Tabernaemontana">Tabernaemontana</tp:taxon-name-part><tp:taxon-name-part taxon-name-part-type="species" reg="catharinensis">catharinensis</tp:taxon-name-part></tp:taxon-name></italic> A.DC.</td><td rowspan="1" colspan="1">(1)</td><td rowspan="1" colspan="1"/></tr><tr><td rowspan="1" colspan="1">
              <bold>
                <tp:taxon-name><tp:taxon-name-part taxon-name-part-type="family">Loganiaceae</tp:taxon-name-part></tp:taxon-name>
              </bold>
            </td><td rowspan="1" colspan="1"/><td rowspan="1" colspan="1"/></tr><tr><td rowspan="1" colspan="1"><italic><tp:taxon-name><tp:taxon-name-part taxon-name-part-type="genus" reg="Strychnos">Strychnos</tp:taxon-name-part><tp:taxon-name-part taxon-name-part-type="species" reg="bicolor">bicolor</tp:taxon-name-part></tp:taxon-name></italic> Progel</td><td rowspan="1" colspan="1">(3)</td><td rowspan="1" colspan="1">(1)</td></tr><tr><td rowspan="1" colspan="1">
              <bold>
                <tp:taxon-name><tp:taxon-name-part taxon-name-part-type="family">Rubiaceae</tp:taxon-name-part></tp:taxon-name>
              </bold>
            </td><td rowspan="1" colspan="1"/><td rowspan="1" colspan="1"/></tr><tr><td rowspan="1" colspan="1"><italic><tp:taxon-name><tp:taxon-name-part taxon-name-part-type="genus" reg="Amaioua">Amaioua</tp:taxon-name-part><tp:taxon-name-part taxon-name-part-type="species" reg="intermedia">intermedia</tp:taxon-name-part></tp:taxon-name></italic> Mart.</td><td rowspan="1" colspan="1">(8)</td><td rowspan="1" colspan="1">(7)</td></tr><tr><td rowspan="1" colspan="1"><italic><tp:taxon-name><tp:taxon-name-part taxon-name-part-type="genus" reg="Cordiera">Cordiera</tp:taxon-name-part><tp:taxon-name-part taxon-name-part-type="species" reg="obtusa">obtusa</tp:taxon-name-part></tp:taxon-name></italic> (K.Schum.) Kuntze</td><td rowspan="1" colspan="1">(2)</td><td rowspan="1" colspan="1"/></tr><tr><td rowspan="1" colspan="1"><italic><tp:taxon-name><tp:taxon-name-part taxon-name-part-type="genus" reg="Cordiera">Cordiera</tp:taxon-name-part><tp:taxon-name-part taxon-name-part-type="species" reg="sessilis">sessilis</tp:taxon-name-part></tp:taxon-name></italic> (Vell.) Kuntze</td><td rowspan="1" colspan="1"/><td rowspan="1" colspan="1">(2)</td></tr><tr><td rowspan="1" colspan="1"><italic><tp:taxon-name><tp:taxon-name-part taxon-name-part-type="genus" reg="Declieuxia">Declieuxia</tp:taxon-name-part><tp:taxon-name-part taxon-name-part-type="species" reg="fruticosa">fruticosa</tp:taxon-name-part></tp:taxon-name></italic> (Roem. &amp; Schult.) Kuntze</td><td rowspan="1" colspan="1">(1)</td><td rowspan="1" colspan="1"/></tr><tr><td rowspan="1" colspan="1"><italic><tp:taxon-name><tp:taxon-name-part taxon-name-part-type="genus" reg="Palicourea">Palicourea</tp:taxon-name-part><tp:taxon-name-part taxon-name-part-type="species" reg="hoffmannseggiana">hoffmannseggiana</tp:taxon-name-part></tp:taxon-name></italic> (Schult.) Borhidi</td><td rowspan="1" colspan="1">(2)</td><td rowspan="1" colspan="1">(1)</td></tr><tr><td rowspan="1" colspan="1"><italic><tp:taxon-name><tp:taxon-name-part taxon-name-part-type="genus" reg="Palicourea">Palicourea</tp:taxon-name-part><tp:taxon-name-part taxon-name-part-type="species" reg="marcgravii">marcgravii</tp:taxon-name-part></tp:taxon-name></italic> A.St.-Hil.</td><td rowspan="1" colspan="1">(3)</td><td rowspan="1" colspan="1">(4)</td></tr><tr><td rowspan="1" colspan="1"><italic><tp:taxon-name><tp:taxon-name-part taxon-name-part-type="genus" reg="Palicourea">Palicourea</tp:taxon-name-part><tp:taxon-name-part taxon-name-part-type="species" reg="rigida">rigida</tp:taxon-name-part></tp:taxon-name></italic> Kunth</td><td rowspan="1" colspan="1">(6)</td><td rowspan="1" colspan="1"/></tr><tr><td rowspan="1" colspan="1"><italic><tp:taxon-name><tp:taxon-name-part taxon-name-part-type="genus" reg="Palicourea">Palicourea</tp:taxon-name-part><tp:taxon-name-part taxon-name-part-type="species" reg="sessilis">sessilis</tp:taxon-name-part></tp:taxon-name></italic> (Vell.) C.M.Taylor</td><td rowspan="1" colspan="1">(5)</td><td rowspan="1" colspan="1">(3)</td></tr><tr><td rowspan="1" colspan="1"><italic><tp:taxon-name><tp:taxon-name-part taxon-name-part-type="genus" reg="Palicourea">Palicourea</tp:taxon-name-part><tp:taxon-name-part taxon-name-part-type="species" reg="violacea">violacea</tp:taxon-name-part></tp:taxon-name></italic> (Aubl.) A.Rich</td><td rowspan="1" colspan="1">(5)</td><td rowspan="1" colspan="1">(4)</td></tr><tr><td rowspan="1" colspan="1"><italic><tp:taxon-name><tp:taxon-name-part taxon-name-part-type="genus" reg="Tocoyena">Tocoyena</tp:taxon-name-part><tp:taxon-name-part taxon-name-part-type="species" reg="formosa">formosa</tp:taxon-name-part></tp:taxon-name></italic> (Cham. &amp; Schltdl.) K.Schum.</td><td rowspan="1" colspan="1">(4)</td><td rowspan="1" colspan="1">(2)</td></tr><tr><td rowspan="1" colspan="1">
              <bold>
                <tp:taxon-name><tp:taxon-name-part taxon-name-part-type="order">LAMIALES</tp:taxon-name-part></tp:taxon-name>
              </bold>
            </td><td rowspan="1" colspan="1"/><td rowspan="1" colspan="1"/></tr><tr><td rowspan="1" colspan="1">
              <bold>
                <tp:taxon-name><tp:taxon-name-part taxon-name-part-type="family">Bignoniaceae</tp:taxon-name-part></tp:taxon-name>
              </bold>
            </td><td rowspan="1" colspan="1"/><td rowspan="1" colspan="1"/></tr><tr><td rowspan="1" colspan="1"><italic><tp:taxon-name><tp:taxon-name-part taxon-name-part-type="genus" reg="Adenocalymma">Adenocalymma</tp:taxon-name-part><tp:taxon-name-part taxon-name-part-type="species" reg="peregrinum">peregrinum</tp:taxon-name-part></tp:taxon-name></italic> (Miers) L.G.Lohmann</td><td rowspan="1" colspan="1"/><td rowspan="1" colspan="1">(2)</td></tr><tr><td rowspan="1" colspan="1"><italic><tp:taxon-name><tp:taxon-name-part taxon-name-part-type="genus" reg="Anemopaegma">Anemopaegma</tp:taxon-name-part><tp:taxon-name-part taxon-name-part-type="species" reg="acutifolium">acutifolium</tp:taxon-name-part></tp:taxon-name></italic> DC.</td><td rowspan="1" colspan="1">(1)</td><td rowspan="1" colspan="1"/></tr><tr><td rowspan="1" colspan="1"><italic><tp:taxon-name><tp:taxon-name-part taxon-name-part-type="genus" reg="Anemopaegma">Anemopaegma</tp:taxon-name-part><tp:taxon-name-part taxon-name-part-type="species" reg="arvense">arvense</tp:taxon-name-part></tp:taxon-name></italic> (Vell.) J.F.Souza</td><td rowspan="1" colspan="1">(1)</td><td rowspan="1" colspan="1"/></tr><tr><td rowspan="1" colspan="1"><tp:taxon-name><tp:taxon-name-part taxon-name-part-type="genus" reg="Handroanthus">Handroanthus</tp:taxon-name-part><tp:taxon-name-part taxon-name-part-type="uncertainty-rank">cf.</tp:taxon-name-part><tp:taxon-name-part taxon-name-part-type="species" reg="ochraceus">ochraceus</tp:taxon-name-part></tp:taxon-name> (Cham.) Mattos</td><td rowspan="1" colspan="1">(1)</td><td rowspan="1" colspan="1"/></tr><tr><td rowspan="1" colspan="1"><italic><tp:taxon-name><tp:taxon-name-part taxon-name-part-type="genus" reg="Jacaranda">Jacaranda</tp:taxon-name-part><tp:taxon-name-part taxon-name-part-type="species" reg="caroba">caroba</tp:taxon-name-part></tp:taxon-name></italic> (Vell.) DC.</td><td rowspan="1" colspan="1">(3)</td><td rowspan="1" colspan="1">(2)</td></tr><tr><td rowspan="1" colspan="1"><italic><tp:taxon-name><tp:taxon-name-part taxon-name-part-type="genus" reg="Jacaranda">Jacaranda</tp:taxon-name-part><tp:taxon-name-part taxon-name-part-type="species" reg="decurrens">decurrens</tp:taxon-name-part></tp:taxon-name></italic> Cham.</td><td rowspan="1" colspan="1">(1)</td><td rowspan="1" colspan="1"/></tr><tr><td rowspan="1" colspan="1"><italic><tp:taxon-name><tp:taxon-name-part taxon-name-part-type="genus" reg="Zeyheria">Zeyheria</tp:taxon-name-part><tp:taxon-name-part taxon-name-part-type="species" reg="montana">montana</tp:taxon-name-part></tp:taxon-name></italic> Mart.</td><td rowspan="1" colspan="1">(1)</td><td rowspan="1" colspan="1"/></tr><tr><td rowspan="1" colspan="1">
              <bold>
                <tp:taxon-name><tp:taxon-name-part taxon-name-part-type="family">Lamiaceae</tp:taxon-name-part></tp:taxon-name>
              </bold>
            </td><td rowspan="1" colspan="1"/><td rowspan="1" colspan="1"/></tr><tr><td rowspan="1" colspan="1"><italic><tp:taxon-name><tp:taxon-name-part taxon-name-part-type="genus" reg="Aegiphila">Aegiphila</tp:taxon-name-part><tp:taxon-name-part taxon-name-part-type="species" reg="integrifolia">integrifolia</tp:taxon-name-part></tp:taxon-name></italic> (Jacq.) Moldenke</td><td rowspan="1" colspan="1"/><td rowspan="1" colspan="1">(2)</td></tr><tr><td rowspan="1" colspan="1"><italic><tp:taxon-name><tp:taxon-name-part taxon-name-part-type="genus" reg="Aegiphila">Aegiphila</tp:taxon-name-part><tp:taxon-name-part taxon-name-part-type="species" reg="verticillata">verticillata</tp:taxon-name-part></tp:taxon-name></italic> Vell.</td><td rowspan="1" colspan="1"/><td rowspan="1" colspan="1">(1)</td></tr><tr><td rowspan="1" colspan="1"><italic><tp:taxon-name><tp:taxon-name-part taxon-name-part-type="genus" reg="Cyanocephalus">Cyanocephalus</tp:taxon-name-part><tp:taxon-name-part taxon-name-part-type="species" reg="lippioides">lippioides</tp:taxon-name-part></tp:taxon-name></italic> (Benth.) Harley &amp; J.F.B.Pastore</td><td rowspan="1" colspan="1">(5)</td><td rowspan="1" colspan="1"/></tr><tr><td rowspan="1" colspan="1"><italic><tp:taxon-name><tp:taxon-name-part taxon-name-part-type="genus" reg="Medusantha">Medusantha</tp:taxon-name-part><tp:taxon-name-part taxon-name-part-type="species" reg="eriophylla">eriophylla</tp:taxon-name-part></tp:taxon-name></italic> (Benth.) Harley &amp; J.F.B.Pastore</td><td rowspan="1" colspan="1">(3)</td><td rowspan="1" colspan="1">(1)</td></tr><tr><td rowspan="1" colspan="1"><italic><tp:taxon-name><tp:taxon-name-part taxon-name-part-type="genus" reg="Medusantha">Medusantha</tp:taxon-name-part></tp:taxon-name></italic> sp. </td><td rowspan="1" colspan="1"/><td rowspan="1" colspan="1">(2)</td></tr><tr><td rowspan="1" colspan="1">
              <bold>
                <tp:taxon-name><tp:taxon-name-part taxon-name-part-type="family">Verbenaceae</tp:taxon-name-part></tp:taxon-name>
              </bold>
            </td><td rowspan="1" colspan="1"/><td rowspan="1" colspan="1"/></tr><tr><td rowspan="1" colspan="1"><italic><tp:taxon-name><tp:taxon-name-part taxon-name-part-type="genus" reg="Lantana">Lantana</tp:taxon-name-part><tp:taxon-name-part taxon-name-part-type="species" reg="camara">camara</tp:taxon-name-part></tp:taxon-name></italic> L.</td><td rowspan="1" colspan="1"/><td rowspan="1" colspan="1">(2)</td></tr><tr><td rowspan="1" colspan="1"><italic><tp:taxon-name><tp:taxon-name-part taxon-name-part-type="genus" reg="Lantana">Lantana</tp:taxon-name-part><tp:taxon-name-part taxon-name-part-type="species" reg="fucata">fucata</tp:taxon-name-part></tp:taxon-name></italic> Lindl.</td><td rowspan="1" colspan="1">(1)</td><td rowspan="1" colspan="1">(1)</td></tr><tr><td rowspan="1" colspan="1"><italic><tp:taxon-name><tp:taxon-name-part taxon-name-part-type="genus" reg="Lippia">Lippia</tp:taxon-name-part><tp:taxon-name-part taxon-name-part-type="species" reg="origanoides">origanoides</tp:taxon-name-part></tp:taxon-name></italic> Kunth</td><td rowspan="1" colspan="1">(2)</td><td rowspan="1" colspan="1">(3)</td></tr><tr><td rowspan="1" colspan="1"><italic><tp:taxon-name><tp:taxon-name-part taxon-name-part-type="genus" reg="Stachytarpheta">Stachytarpheta</tp:taxon-name-part><tp:taxon-name-part taxon-name-part-type="species" reg="cayennensis">cayennensis</tp:taxon-name-part></tp:taxon-name></italic> (Rich.) Vahl</td><td rowspan="1" colspan="1">(1)</td><td rowspan="1" colspan="1"/></tr><tr><td rowspan="1" colspan="1">
              <bold>
                <tp:taxon-name><tp:taxon-name-part taxon-name-part-type="order">AQUIFOLIALES</tp:taxon-name-part></tp:taxon-name>
              </bold>
            </td><td rowspan="1" colspan="1"/><td rowspan="1" colspan="1"/></tr><tr><td rowspan="1" colspan="1">
              <bold>
                <tp:taxon-name><tp:taxon-name-part taxon-name-part-type="family">Aquifoliaceae</tp:taxon-name-part></tp:taxon-name>
              </bold>
            </td><td rowspan="1" colspan="1"/><td rowspan="1" colspan="1"/></tr><tr><td rowspan="1" colspan="1"><italic><tp:taxon-name><tp:taxon-name-part taxon-name-part-type="genus" reg="Ilex">Ilex</tp:taxon-name-part><tp:taxon-name-part taxon-name-part-type="species" reg="cerasifolia">cerasifolia</tp:taxon-name-part></tp:taxon-name></italic> Reissek</td><td rowspan="1" colspan="1">(3)</td><td rowspan="1" colspan="1">(4)</td></tr><tr><td rowspan="1" colspan="1">
              <bold>
                <tp:taxon-name><tp:taxon-name-part taxon-name-part-type="order">ASTERALES</tp:taxon-name-part></tp:taxon-name>
              </bold>
            </td><td rowspan="1" colspan="1"/><td rowspan="1" colspan="1"/></tr><tr><td rowspan="1" colspan="1">
              <bold>
                <tp:taxon-name><tp:taxon-name-part taxon-name-part-type="family">Asteraceae</tp:taxon-name-part></tp:taxon-name>
              </bold>
            </td><td rowspan="1" colspan="1"/><td rowspan="1" colspan="1"/></tr><tr><td rowspan="1" colspan="1"><tp:taxon-name><tp:taxon-name-part taxon-name-part-type="genus" reg="Achyrocline">Achyrocline</tp:taxon-name-part><tp:taxon-name-part taxon-name-part-type="uncertainty-rank">cf.</tp:taxon-name-part><tp:taxon-name-part taxon-name-part-type="species" reg="satureioides">satureioides</tp:taxon-name-part></tp:taxon-name> (Lam.) DC.</td><td rowspan="1" colspan="1">(2)</td><td rowspan="1" colspan="1">(1)</td></tr><tr><td rowspan="1" colspan="1"><italic><tp:taxon-name><tp:taxon-name-part taxon-name-part-type="genus" reg="Aldama">Aldama</tp:taxon-name-part><tp:taxon-name-part taxon-name-part-type="species" reg="arenaria">arenaria</tp:taxon-name-part></tp:taxon-name></italic> (Baker) E.E.Schill. &amp; Panero</td><td rowspan="1" colspan="1">(4)</td><td rowspan="1" colspan="1"/></tr><tr><td rowspan="1" colspan="1"><italic><tp:taxon-name><tp:taxon-name-part taxon-name-part-type="genus" reg="Baccharis">Baccharis</tp:taxon-name-part><tp:taxon-name-part taxon-name-part-type="species" reg="dracunculifolia">dracunculifolia</tp:taxon-name-part></tp:taxon-name></italic> DC.</td><td rowspan="1" colspan="1">(4)</td><td rowspan="1" colspan="1">(1)</td></tr><tr><td rowspan="1" colspan="1"><italic><tp:taxon-name><tp:taxon-name-part taxon-name-part-type="genus" reg="Chresta">Chresta</tp:taxon-name-part><tp:taxon-name-part taxon-name-part-type="species" reg="sphaerocephala">sphaerocephala</tp:taxon-name-part></tp:taxon-name></italic> DC.</td><td rowspan="1" colspan="1">(3)</td><td rowspan="1" colspan="1"/></tr><tr><td rowspan="1" colspan="1"><italic><tp:taxon-name><tp:taxon-name-part taxon-name-part-type="genus" reg="Chromolaena">Chromolaena</tp:taxon-name-part><tp:taxon-name-part taxon-name-part-type="species" reg="odorata">odorata</tp:taxon-name-part></tp:taxon-name></italic> (L.) R.M.King &amp; H.Rob.</td><td rowspan="1" colspan="1"/><td rowspan="1" colspan="1">(1)</td></tr><tr><td rowspan="1" colspan="1"><italic><tp:taxon-name><tp:taxon-name-part taxon-name-part-type="genus" reg="Chromolaena">Chromolaena</tp:taxon-name-part><tp:taxon-name-part taxon-name-part-type="species" reg="squalida">squalida</tp:taxon-name-part></tp:taxon-name></italic> (DC.) R.M.King &amp; H.Rob.</td><td rowspan="1" colspan="1">(2)</td><td rowspan="1" colspan="1">(1)</td></tr><tr><td rowspan="1" colspan="1"><italic><tp:taxon-name><tp:taxon-name-part taxon-name-part-type="genus" reg="Chrysolaena">Chrysolaena</tp:taxon-name-part><tp:taxon-name-part taxon-name-part-type="species" reg="cognata">cognata</tp:taxon-name-part></tp:taxon-name></italic> (Less.) Dematt.</td><td rowspan="1" colspan="1">(2)</td><td rowspan="1" colspan="1"/></tr><tr><td rowspan="1" colspan="1"><italic><tp:taxon-name><tp:taxon-name-part taxon-name-part-type="genus" reg="Grazielia">Grazielia</tp:taxon-name-part><tp:taxon-name-part taxon-name-part-type="species" reg="dimorpholepis">dimorpholepis</tp:taxon-name-part></tp:taxon-name></italic> (Baker) R.M.King &amp; H.Rob.</td><td rowspan="1" colspan="1">(1)</td><td rowspan="1" colspan="1"/></tr><tr><td rowspan="1" colspan="1"><italic><tp:taxon-name><tp:taxon-name-part taxon-name-part-type="genus" reg="Heterocondylus">Heterocondylus</tp:taxon-name-part><tp:taxon-name-part taxon-name-part-type="species" reg="alatus">alatus</tp:taxon-name-part></tp:taxon-name></italic> (Vell.) R.M.King &amp; H.Rob.</td><td rowspan="1" colspan="1">(5)</td><td rowspan="1" colspan="1"/></tr><tr><td rowspan="1" colspan="1"><italic><tp:taxon-name><tp:taxon-name-part taxon-name-part-type="genus" reg="Hoehnephytum">Hoehnephytum</tp:taxon-name-part><tp:taxon-name-part taxon-name-part-type="species" reg="trixoides">trixoides</tp:taxon-name-part></tp:taxon-name></italic> (Gardner) Cabrera</td><td rowspan="1" colspan="1">(1)</td><td rowspan="1" colspan="1"/></tr><tr><td rowspan="1" colspan="1"><italic><tp:taxon-name><tp:taxon-name-part taxon-name-part-type="genus" reg="Lepidaploa">Lepidaploa</tp:taxon-name-part></tp:taxon-name></italic> sp.1</td><td rowspan="1" colspan="1"/><td rowspan="1" colspan="1">(2)</td></tr><tr><td rowspan="1" colspan="1"><italic><tp:taxon-name><tp:taxon-name-part taxon-name-part-type="genus" reg="Lepidaploa">Lepidaploa</tp:taxon-name-part></tp:taxon-name></italic> sp.2</td><td rowspan="1" colspan="1"/><td rowspan="1" colspan="1">(1)</td></tr><tr><td rowspan="1" colspan="1"><italic><tp:taxon-name><tp:taxon-name-part taxon-name-part-type="genus" reg="Lessingianthus">Lessingianthus</tp:taxon-name-part><tp:taxon-name-part taxon-name-part-type="species" reg="bardanoides">bardanoides</tp:taxon-name-part></tp:taxon-name></italic> (Less.) H.Rob.</td><td rowspan="1" colspan="1">(1)</td><td rowspan="1" colspan="1"/></tr><tr><td rowspan="1" colspan="1"><italic><tp:taxon-name><tp:taxon-name-part taxon-name-part-type="genus" reg="Moquiniastrum">Moquiniastrum</tp:taxon-name-part><tp:taxon-name-part taxon-name-part-type="species" reg="barrosoae">barrosoae</tp:taxon-name-part></tp:taxon-name></italic> (Cabrera) G.Sancho</td><td rowspan="1" colspan="1">(3)</td><td rowspan="1" colspan="1">(3)</td></tr><tr><td rowspan="1" colspan="1"><italic><tp:taxon-name><tp:taxon-name-part taxon-name-part-type="genus" reg="Moquiniastrum">Moquiniastrum</tp:taxon-name-part><tp:taxon-name-part taxon-name-part-type="species" reg="polymorphum">polymorphum</tp:taxon-name-part></tp:taxon-name></italic> (Less.) G.Sancho</td><td rowspan="1" colspan="1"/><td rowspan="1" colspan="1">(4)</td></tr><tr><td rowspan="1" colspan="1"><italic><tp:taxon-name><tp:taxon-name-part taxon-name-part-type="genus" reg="Moquiniastrum">Moquiniastrum</tp:taxon-name-part><tp:taxon-name-part taxon-name-part-type="species" reg="pulchrum">pulchrum</tp:taxon-name-part></tp:taxon-name></italic> (Cabrera) G.Sancho</td><td rowspan="1" colspan="1">(4)</td><td rowspan="1" colspan="1">(1)</td></tr><tr><td rowspan="1" colspan="1"><italic><tp:taxon-name><tp:taxon-name-part taxon-name-part-type="genus" reg="Piptocarpha">Piptocarpha</tp:taxon-name-part><tp:taxon-name-part taxon-name-part-type="species" reg="macropoda">macropoda</tp:taxon-name-part></tp:taxon-name></italic> (DC.) Baker</td><td rowspan="1" colspan="1"/><td rowspan="1" colspan="1">(1)</td></tr><tr><td rowspan="1" colspan="1"><italic><tp:taxon-name><tp:taxon-name-part taxon-name-part-type="genus" reg="Piptocarpha">Piptocarpha</tp:taxon-name-part><tp:taxon-name-part taxon-name-part-type="species" reg="rotundifolia">rotundifolia</tp:taxon-name-part></tp:taxon-name></italic> (Less.) Baker</td><td rowspan="1" colspan="1">(8)</td><td rowspan="1" colspan="1"/></tr><tr><td rowspan="1" colspan="1"><italic><tp:taxon-name><tp:taxon-name-part taxon-name-part-type="genus" reg="Pterocaulon">Pterocaulon</tp:taxon-name-part><tp:taxon-name-part taxon-name-part-type="species" reg="lanatum">lanatum</tp:taxon-name-part></tp:taxon-name></italic> Kuntze</td><td rowspan="1" colspan="1"/><td rowspan="1" colspan="1">(2)</td></tr><tr><td rowspan="1" colspan="1"><tp:taxon-name><tp:taxon-name-part taxon-name-part-type="genus" reg="Trixis">Trixis</tp:taxon-name-part><tp:taxon-name-part taxon-name-part-type="uncertainty-rank">cf.</tp:taxon-name-part><tp:taxon-name-part taxon-name-part-type="species" reg="antimenorrhoea">antimenorrhoea</tp:taxon-name-part></tp:taxon-name> (Schrank) Kuntze</td><td rowspan="1" colspan="1"/><td rowspan="1" colspan="1">(1)</td></tr><tr><td rowspan="1" colspan="1"><italic><tp:taxon-name><tp:taxon-name-part taxon-name-part-type="genus" reg="Vernonanthura">Vernonanthura</tp:taxon-name-part><tp:taxon-name-part taxon-name-part-type="species" reg="ferruginea">ferruginea</tp:taxon-name-part></tp:taxon-name></italic> (Less.) H.Rob.</td><td rowspan="1" colspan="1">(1)</td><td rowspan="1" colspan="1"/></tr><tr><td rowspan="1" colspan="1"><italic><tp:taxon-name><tp:taxon-name-part taxon-name-part-type="genus" reg="Vernonanthura">Vernonanthura</tp:taxon-name-part><tp:taxon-name-part taxon-name-part-type="species" reg="polyanthes">polyanthes</tp:taxon-name-part></tp:taxon-name></italic> (Spreng.) Vega &amp; Dematteis</td><td rowspan="1" colspan="1"/><td rowspan="1" colspan="1">(1)</td></tr><tr><td rowspan="1" colspan="1"><tp:taxon-name><tp:taxon-name-part taxon-name-part-type="genus" reg="Vernonanthura">Vernonanthura</tp:taxon-name-part><tp:taxon-name-part taxon-name-part-type="uncertainty-rank">cf.</tp:taxon-name-part><tp:taxon-name-part taxon-name-part-type="species" reg="rubriramea">rubriramea</tp:taxon-name-part></tp:taxon-name> (DC.) Loeuille &amp; P.N.Soares</td><td rowspan="1" colspan="1"/><td rowspan="1" colspan="1">(2)</td></tr><tr><td rowspan="1" colspan="1">
              <bold>
                <tp:taxon-name><tp:taxon-name-part taxon-name-part-type="order">APIALES</tp:taxon-name-part></tp:taxon-name>
              </bold>
            </td><td rowspan="1" colspan="1"/><td rowspan="1" colspan="1"/></tr><tr><td rowspan="1" colspan="1">
              <bold>
                <tp:taxon-name><tp:taxon-name-part taxon-name-part-type="family">Araliaceae</tp:taxon-name-part></tp:taxon-name>
              </bold>
            </td><td rowspan="1" colspan="1"/><td rowspan="1" colspan="1"/></tr><tr><td rowspan="1" colspan="1"><italic><tp:taxon-name><tp:taxon-name-part taxon-name-part-type="genus" reg="Schefflera">Schefflera</tp:taxon-name-part><tp:taxon-name-part taxon-name-part-type="species" reg="vinosa">vinosa</tp:taxon-name-part></tp:taxon-name></italic> (Cham. &amp; Schltdl.) Frodin &amp; Fiaschi</td><td rowspan="1" colspan="1">(6)</td><td rowspan="1" colspan="1">(5)</td></tr></tbody></table></table-wrap><supplementary-material xmlns:xlink="http://www.w3.org/1999/xlink" id="S12060613" orientation="portrait" position="float" xlink:type="simple"><object-id content-type="arpha" xlink:type="simple">8A285F57-0FD9-5754-A9BE-68ADA0DD0DC6</object-id><object-id content-type="doi" xlink:type="simple">10.3897/BDJ.13.e142217.suppl1</object-id><label>Supplementary material 1</label><caption><p>List of the examined vouchers from Dr. Karl Arens Reserve, Corumbataí (SP)</p></caption><statement content-type="dataType"><label>Data type</label><p>Taxa</p></statement><statement content-type="notes"><label>Brief description</label><p>List of the examined vouchers from Dr. Karl Arens Reserve, Corumbataí (SP), deposited in the Herbário Rioclarense (HRCB) of the Universidade Estadual Paulista (UNESP), Câmpus de Rio Claro.</p></statement><p>File: oo_1134995.pdf</p><media xlink:href="bdj-13-e142217-s001.pdf" mimetype="Adobe Acrobat Document" mime-subtype="pdf" position="float" orientation="portrait" xlink:type="simple"><uri content-type="original_file" xlink:type="simple">https://binary.pensoft.net/file/1134995</uri></media><attrib specific-use="authors">Lilian Silva Santos &amp; Pedro Luís Rodrigues de Moraes</attrib></supplementary-material></tp:treatment-sec></tp:taxon-treatment>
